# Supplementary material for: A Worldwide Bibliometric Analysis of Published Literature Assessing Fear of COVID-19
Source: Clin Pract. 2024 Apr 23;14(3):672–84. doi: 10.3390/clinpract14030054 (PMC11130842; doi:10.3390/clinpract14030054)
Supplement: Supplementary file 1 [file clinpract-14-00054-s001.zip]

Archive with 2 entries (2 files):
- Supplementary file/Research data.csv
- Supplementary file/Supplementary Materials.docx
