# Supplementary material for: A Worldwide Bibliometric Analysis of Published Literature Assessing Fear of COVID-19
Source: Clin Pract. 2024 Apr 23;14(3):672–84. doi: 10.3390/clinpract14030054 (PMC11130842; doi:10.3390/clinpract14030054)
Supplement: Supplementary file 1 [file clinpract-14-00054-s001.zip › Supplementary file/Research data.csv]

Authors	Author(s) ID	Title	Year	Source title	Volume	Issue	Art. No.	Page start	Page end	Page count	Cited by	DOI	Link	Affiliations	Authors with affiliations	Abstract	Author Keywords	Index Keywords	Molecular Sequence Numbers	Chemicals/CAS	Tradenames	Manufacturers	Funding Details	Funding Text 1	Funding Text 2	Funding Text 3	Funding Text 4	Funding Text 5	Funding Text 6	Funding Text 7	Funding Text 8	Funding Text 9	Funding Text 10	References	Correspondence Address	Editors	Sponsors	Publisher	Conference name	Conference date	Conference location	Conference code	ISSN	ISBN	CODEN	PubMed ID	Language of Original Document	Abbreviated Source Title	Document Type
Kocaay F., Ayyildiz P., Şanlier N.	57841601600;57214317365;12775252500;	Enquiring into Experiences of Fear, Posttraumatic Stress and Nutritional Habits of Medical Students during the COVID-19 Pandemic [Tıp Fakültesi Öğrencilerinin COVID-19 Pandemisi Sırasında Korku, Travma Sonrası Stres ve Beslenme Alışkanlıklarının İrdelenmesi]	2022	Duzce Medical Journal	24	3		307	314			10.18678/dtfd.1192388	https://www.scopus.com/inward/record.uri?eid=2-s2.0-85144629663&doi=10.18678%2fdtfd.1192388&partnerID=40&md5=a7602534631325b9767c567dde962865	Department of Public Health, Ankara Medipol University Faculty of Medicine, Ankara, Turkey; Department of Management Information Systems, Ankara Medipol University, Faculty of Administrative and Social Sciences, Ankara, Turkey; Department of Nutrition and Dietetics, Ankara Medipol University Faculty of Health Sciences, Ankara, Turkey	Kocaay, F., Department of Public Health, Ankara Medipol University Faculty of Medicine, Ankara, Turkey; Ayyildiz, P., Department of Management Information Systems, Ankara Medipol University, Faculty of Administrative and Social Sciences, Ankara, Turkey; Şanlier, N., Department of Nutrition and Dietetics, Ankara Medipol University Faculty of Health Sciences, Ankara, Turkey	Aim: This study aimed to determine the effects of fear of coronavirus disease 2019 (COVID-19) and post-traumatic stress disorder on eating disorders and eating habits. Material and Methods: A cross-sectional descriptive study employed 562 (167 males, and 395 females) medical students, utilizing the fear of COVID-19 scale, COVID-19 peritraumatic distress index (CPDI), SCOFF (REZZY) eating disorder…	COVID-19 fear; eating disorders; medical students; post-traumatic stress	adult; anthropometry; anxiety; Article; assessment of humans; attitude; avoidance behavior; cognitive defect; compulsion; coronavirus disease 2019; COVID 19 peritraumatic distress index; cross-sectional study; depression; descriptive research; eating disorder; eating habit; fear; fear of COVID-19 scale; female; human; Likert scale; male; medical student; Mediterranean diet; Mediterranean diet adh…																Kumar, J, Katto, MS, Siddiqui, AA, Sahito, B, Jamil, M, Rasheed, N, Knowledge, attitude, and practices of healthcare workers regarding the use of face mask to limit the spread of the new Coronavirus disease (COVID-19) (2020) Cureus, 12 (4), p. e7737; Shaukat, N, Ali, DM, Razzak, J., Physical and mental health impacts of COVID-19 on healthcare workers: a scoping review (2020) Int J Emerg Med, 13 (…	Kocaay, F.; Department of Public Health, Turkey; email: fkocaay@gmail.com			Duzce University Medical School					1307671X				English	Duzce Med. J.	Article
Dai Z., Wang H., Xiao W., Huang Y., Si M., Fu J., Chen X., Jia M., Leng Z., Cui D., Dong L., Mak W.W.S., Su X.	57361064400;57218525114;57223861505;57223865177;57205564629;57657579300;57657579200;56896734700;57218206995;57204584278;57907024800;14058714900;23986079100;	The association of mindfulness and psychological well-being among individuals who have recovered from COVID-19 in Jianghan District, Wuhan, China: A cross-sectional study	2022	Journal of Affective Disorders	319			437	445			10.1016/j.jad.2022.09.062	https://www.scopus.com/inward/record.uri?eid=2-s2.0-85138790638&doi=10.1016%2fj.jad.2022.09.062&partnerID=40&md5=c2ef4bbc6d0351ee3019bdd593d6c0d7	School of Population Medicine and Public Health, Chinese Academy of Medical Sciences & Peking Union Medical College, Beijing, China; National Clinical Research Center for Respiratory Diseases, China-Japan Friendship Hospital, Beijing, China; The 2nd Affiliated Hospital of Harbin Medical University, Harbin Medical University, Harbin, China; Diversity and Well-Being Laboratory, Department of Psycho…	Dai, Z., School of Population Medicine and Public Health, Chinese Academy of Medical Sciences & Peking Union Medical College, Beijing, China; Wang, H., School of Population Medicine and Public Health, Chinese Academy of Medical Sciences & Peking Union Medical College, Beijing, China; Xiao, W., School of Population Medicine and Public Health, Chinese Academy of Medical Sciences & Peking Union Medi…	Background: In the global pandemic of the coronavirus disease 2019 (COVID-19), depression and post-traumatic stress disorder (PTSD) have commonly occurred among COVID-19 patients, whose experiences of infection and subsequent treatment might develop negative consequences on their mental well-being even after recovery. Despite the general recognition of efficacy of mindfulness-based interventions …	COVID-19; Mental health; Mindfulness; Recovered patients; Structural equation modeling	adult; aged; anxiety disorder; Article; China; clinical classification; convenience sample; convergent validity; coronavirus disease 2019; Cronbach alpha coefficient; cross-sectional study; demographics; depression; discriminant validity; educational status; family income; female; Five Facets of Mindfulness Questionnaire-Short Form; Generalized Anxiety Disorder-7; groups by age; human; Impact of …					BLXM01; Chinese Academy of Medical Sciences, CAMS: 2020-I2M-2-015	This work was supported by Asian Regional Special Cooperation Fund of National Health Commission of the People's Republic of China (grant numbers BLXM01 ); The Innovative Engineering Program sponsored by the Chinese Academy of Medical Sciences (grant numbers 2020-I2M-2-015 ).										Aliche, C.J., Ifeagwazi, C.M., Yankouskaya, A., Comoretto, A., Wezyk, A., Ventouris, A., Panourgia, C., Post-traumatic stress disorder and depressive symptoms following a herdsmen attack: the role of life meaning in mediating trait mindfulness (2021) Stress. Health, 37, pp. 528-537; Amadeo, S., Rereao, M., Vanquin David, G., Nguyen, N., Seguin, M., Beauchamp, G., Favro, P., De Leo, D., Suicide in…	Mak, W.W.S.; The Chinese University of Hong Kong, NT, Hong Kong; email: wwsmak@cuhk.edu.hk Su, X.; 31 BeiJiGe San Tiao, China; email: suxiaoyou@pumc.edu.cn			Elsevier B.V.					01650327		JADID	36162667	English	J. Affective Disord.	Article
Nkire N., Nwachukwu I., Shalaby R., Hrabok M., Vuong W., Gusnowski A., Surood S., Greenshaw A.J., Agyapong V.I.O.	38961809100;36599006100;57210801222;9335891100;57203960565;57218774435;23490684300;7005483745;21734266300;	COVID-19 pandemic: influence of relationship status on stress, anxiety, and depression in Canada	2022	Irish Journal of Psychological Medicine	39	4		351	362		12	10.1017/ipm.2021.1	https://www.scopus.com/inward/record.uri?eid=2-s2.0-85099530324&doi=10.1017%2fipm.2021.1&partnerID=40&md5=520c554c81cc65de6f655ddc9bc13dd4	Department of Psychiatry, Faculty of Medicine and Dentistry, University of Alberta, Edmonton, Canada; Addiction and Mental Health, Alberta Health Services, Edmonton, Canada; Department of Psychiatry, Cumming School of Medicine, University of Calgary, Calgary, Canada	Nkire, N., Department of Psychiatry, Faculty of Medicine and Dentistry, University of Alberta, Edmonton, Canada, Addiction and Mental Health, Alberta Health Services, Edmonton, Canada; Nwachukwu, I., Department of Psychiatry, Cumming School of Medicine, University of Calgary, Calgary, Canada; Shalaby, R., Addiction and Mental Health, Alberta Health Services, Edmonton, Canada; Hrabok, M., Departme…	Objective: To examine the impact of relationship status on levels of stress, anxiety, and depression during the coronavirus (COVID-19) pandemic to identify relationship status groups who are at greater risk of mental health difficulties. Methods: The sample was drawn from individuals who subscribed to the Text4Hope program, a cognitive behavioral therapy inspired text messaging service developed …	Anxiety; COVID-19; depression; e-mental health; mobile phones; pandemic; relationship status; stress; text; Text4Hope	adult; anxiety disorder; Article; Canada; cognitive behavioral therapy; cohort analysis; comparative study; controlled study; coronavirus disease 2019; cross-sectional study; depression; divorce; evidence based practice; female; Generalized Anxiety Disorder-7; health service; health survey; human; major clinical study; male; married person; mental disease; mental health; middle aged; online syste…					Royal Alexandra Hospital Foundation; Mental Health Foundation, MHF; Alberta Cancer Foundation; Alberta Children's Hospital Foundation; University Hospital Foundation, UHF	This study was supported by grants from the Mental Health Foundation, the Calgary Health Trust, the University Hospital Foundation, the Alberta Children’s Hospital Foundation, the Royal Alexandra Hospital Foundation, and the Alberta Cancer Foundation.										Abba-Aji, A., Li, D., Hrabok, M., Shalaby, R., Gusnowski, A., Vuong, W., Surood, S., Agyapong, V.I.O., COVID-19 pandemic and mental health: prevalence and correlates of new-onset obsessive-compulsive symptoms in a Canadian province (2020) International Journal of Environmental Research and Public Health, 17; Agyapong, V.I.O., Coronavirus disease 2019 pandemic: health system and community response…	Agyapong, V.I.O.; Department of Psychiatry, 8440 112 St NW, Canada; email: agyapong@ualberta.ca			Cambridge University Press					07909667		IPMEE	33441201	English	Ir. J. Psychol. Med.	Article
Lee S.Y., Lee J.J., Lee H.	57433155900;35196312700;14045232000;	Socio-economic factors associated with mental health outcomes during the COVID-19 pandemic in South Korea	2022	Frontiers in Public Health	10		1024751					10.3389/fpubh.2022.1024751	https://www.scopus.com/inward/record.uri?eid=2-s2.0-85145064939&doi=10.3389%2ffpubh.2022.1024751&partnerID=40&md5=d33c9e321511b7ed102231f517f26203	Department of Biobehavioral Nursing Science, College of Nursing, The University of Illinois at Chicago, Chicago, IL, United States; Department of Psychiatry, Dankook University Hospital, Cheonan, South Korea; Department of Psychiatry, College of Medicine, Dankook University, Cheonan, South Korea; Chungcheongnam-do Mental Health Welfare Center, Hongseong, South Korea; Department of Preventive Medi…	Lee, S.Y., Department of Biobehavioral Nursing Science, College of Nursing, The University of Illinois at Chicago, Chicago, IL, United States; Lee, J.J., Department of Psychiatry, Dankook University Hospital, Cheonan, South Korea, Department of Psychiatry, College of Medicine, Dankook University, Cheonan, South Korea, Chungcheongnam-do Mental Health Welfare Center, Hongseong, South Korea; Lee, H.…	Background: Individuals are at an increased risk of adverse mental health outcomes during the COVID-19 pandemic. To reduce the impact on mental health outcomes that were induced by national-level policies, which may influence an individual at the community level, exploring the comprehensive relations between individual and environmental factors are needed. The aim is to examine socio-ecological f…	anxiety; COVID-19; depression; GAD-7 scale; pandemics; PHQ-9; socio-ecological model of health; support system	cross-sectional study; depression; human; pandemic; COVID-19; Cross-Sectional Studies; Depression; Humans; Outcome Assessment, Health Care; Pandemics; SARS-CoV-2						The authors wish to acknowledge the financial support of the Catholic Medical Center Research Foundation made in the program year of 2022 (Grant number: 5-2022-B0001-00207).										Pfefferbaum, B., Schonfeld, D., Flynn, B.W., Norwood, A.E., Dodgen, D., Kaul, R.E., The H1N1 crisis: a case study of the integration of mental and behavioral health in public health crises (2012) Disaster Med Public Health Prep, 6, pp. 67-71. , 22490939; Douglas, P.K., Douglas, D.B., Harrigan, D.C., Douglas, K.M., Preparing for pandemic influenza and its aftermath: mental health issues considered…	Lee, H.; Department of Preventive Medicine, South Korea; email: hylee@catholic.ac.kr			Frontiers Media S.A.					22962565			36582377	English	Front. Public Health	Article
Chiesi F., Marunic G., Tagliaferro C., Lau C.	25623193100;57213191039;58026037000;57189464564;	The psychometric properties and gender invariance of the Italian version of the Perceived Vulnerability to Disease Questionnaire (I-PVDQ) during the COVID-19 pandemic	2022	BMC Psychology	10	1	321					10.1186/s40359-022-01023-z	https://www.scopus.com/inward/record.uri?eid=2-s2.0-85145122154&doi=10.1186%2fs40359-022-01023-z&partnerID=40&md5=bcac7a458d91dac909fb91399e2299b1	Department of Neuroscience, Psychology, Drug, and Child’s Health (NEUROFARBA), Section of Psychology, University of Florence, Via San Salvi 12-Padiglione 26, Florence, 50135, Italy; School of Psychology, University of Florence, Florence, Italy; Centre for Addiction and Mental Health, Toronto, ON, Canada	Chiesi, F., Department of Neuroscience, Psychology, Drug, and Child’s Health (NEUROFARBA), Section of Psychology, University of Florence, Via San Salvi 12-Padiglione 26, Florence, 50135, Italy; Marunic, G., Department of Neuroscience, Psychology, Drug, and Child’s Health (NEUROFARBA), Section of Psychology, University of Florence, Via San Salvi 12-Padiglione 26, Florence, 50135, Italy; Tagliaferr…	Background: The Perceived Vulnerability to Disease Questionnaire (PVDQ) measures beliefs associated with personal susceptibility to infectious diseases and behaviors or perceptions in the presence of potential risk of pathogen transmission. Given the onset of the Severe Acute Respiratory Syndrome Coronavirus 2 global pandemic, otherwise known as the COVID-19 pandemic, the construct being measured…	COVID-19; Perceived vulnerability; Psychological assessment	Bayes theorem; epidemiology; female; human; male; pandemic; procedures; psychometry; questionnaire; reproducibility; Bayes Theorem; COVID-19; Female; Humans; Male; Pandemics; Psychometrics; Reproducibility of Results; Surveys and Questionnaires						We would like to thank all students who participated in this study and contributed to collecting data.										Simon, A.K., Hollander, G.A., McMichael, A., Evolution of the immune system in humans from infancy to old age (1821) Proc Biol Sci, 2015 (282), p. 20143085; Schaller, M., The behavioural immune system and the psychology of human sociality (2011) Philos Trans R Soc Lond B Biol Sci, 366 (1583), pp. 3418-3426; Faulkner, J., Schaller, M., Park, J.H., Duncan, L.A., Evolved disease-avoidance mechanisms…	Chiesi, F.; Department of Neuroscience, Via San Salvi 12-Padiglione 26, Italy; email: francesca.chiesi@unifi.it			BioMed Central Ltd					20507283			36581890	English	BMC Psychol.	Article
Badami Z.A., Mustafa H., Maqsood A., Aijaz S., Altamash S., Lal A., Saeed S., Ahmed N., Yousofi R., Heboyan A., Karobari M.I.	58028505000;58028505100;55266371600;58028341800;57277181300;57221265079;57420960800;57220543715;58028091300;57210790779;57203761175;	Comparison of General Anxiety among Healthcare Professionals before and after COVID-19 Vaccination	2022	Vaccines	10	12	2076					10.3390/vaccines10122076	https://www.scopus.com/inward/record.uri?eid=2-s2.0-85144616934&doi=10.3390%2fvaccines10122076&partnerID=40&md5=65c409a99f07d24165216eaa68afe141	Department of Prosthodontics, Altamash Institute of Dental Medicine, Karachi, 75500, Pakistan; Department of Oral Pathology, Bahria University Dental College, Karachi, 74400, Pakistan; Department of Orthodontics, Altamash Institute of Dental Medicine, Karachi, 75500, Pakistan; Research Development and Review Cell, Altamash Institute of Dental Medicine, Karachi, 75500, Pakistan; Department of Pros…	Badami, Z.A., Department of Prosthodontics, Altamash Institute of Dental Medicine, Karachi, 75500, Pakistan; Mustafa, H., Department of Prosthodontics, Altamash Institute of Dental Medicine, Karachi, 75500, Pakistan; Maqsood, A., Department of Oral Pathology, Bahria University Dental College, Karachi, 74400, Pakistan; Aijaz, S., Department of Prosthodontics, Altamash Institute of Dental Medicine,…	Vaccination plays a crucial role in controlling the rate of coronavirus transmission and infectivity. Healthcare professionals are, in fact, at the greatest risk of contracting coronavirus due to their proximity and prolonged exposure to infected patients; this certitude alone enhances the stress and anxiety among patients and professionals alike. In this study, we aimed to assess the levels of a…	coronavirus; COVID-19 pandemic; dental anxiety; dental clinics; vaccines	adolescent; adult; anxiety; Article; child; comparative study; coronavirus disease 2019; cross-sectional study; dental anxiety; dental clinic; dentist; descriptive research; disease severity; educational status; female; Generalized Anxiety Disorder-7; health care personnel; human; Likert scale; male; mass immunization; occupation; pandemic; physiological stress; vaccination; working time																Lu, C., Liu, X., Jia, Z., 2019-nCoV transmission through the ocular surface must not be ignored (2020) Lancet, 395, p. e39. , 32035510; Baghizadeh Fini, M., What Dentists Need to Know about COVID-19 (2020) Oral Oncol, 105, p. 104741. , 32380453; Cheng, H.C., Chang, Y.J., Liao, S.R., Siewchaisakul, P., Chen, S.L.S., The impact of COVID-19 on knowledge, attitude, and infection control behaviors amo…	Karobari, M.I.; Conservative Dentistry Unit, Health Campus, Malaysia; email: dr.isaq@gmail.com			MDPI					2076393X				English	Vaccines	Article
Kero K., Woodard J.L., Giordani B., Daugherty A.M., Shair S., Hanna S., DiCerbo L.M., Kavcic V.	57192416962;7103280153;7005508273;55558025300;16643792300;58024977200;58023582100;6602353900;	Metacognition in older African American adults during the COVID-19 pandemic	2022	Alzheimer's and Dementia	18	S8	e066425					10.1002/alz.066425	https://www.scopus.com/inward/record.uri?eid=2-s2.0-85144338796&doi=10.1002%2falz.066425&partnerID=40&md5=fafe1229452144f07de4244a3a743e7f	Wayne State University, Detroit, MI, United States; Institute of Neuroscience, UCLouvain, Brussels, Belgium; Michigan Alzheimer’s Disease Research Center, Ann Arbor, MI, United States; University of Michigan, Ann Arbor, MI, United States; Michigan Alzheimer’s Disease Center, Ann Arbor, MI, United States; International Institute of Applied Gerontology, Ljubljana, Slovenia	Kero, K., Wayne State University, Detroit, MI, United States; Woodard, J.L., Wayne State University, Detroit, MI, United States, Institute of Neuroscience, UCLouvain, Brussels, Belgium; Giordani, B., Michigan Alzheimer’s Disease Research Center, Ann Arbor, MI, United States, University of Michigan, Ann Arbor, MI, United States; Daugherty, A.M., Wayne State University, Detroit, MI, United States; …	Background: There is a critical need to identify older adults in the earliest stages of cognitive decline for targeted dementia reduction interventions. Subjective memory concerns often drive older adults to seek objective memory assessments. However, there is often poor agreement between subjective complaints and objective measures. Previous research suggests that self-appraised memory decline m…		adult; affect; African American; aged; anxiety disorder; cognitive change questionnaire; coronavirus disease 2019; executive function; Generalized Anxiety Disorder-7; health survey; human; major clinical study; memory; memory assessment; mental performance; metacognition; Note; pandemic; personal experience; physiological stress; prediction; screening; telephone interview for cognitive status																	Kero, K.; Wayne State UniversityUnited States; email: dy5774@wayne.edu			John Wiley and Sons Inc					15525260				English	Alzheimer's Dementia	Note
Nguyen N.T., Boyd L.D., Oh U., Vineyard J.	57213920940;57202843004;57215646295;57205745260;	Patients' Fear, Stress, and Anxiety Toward Attending Dental Visits During the COVID-19 Pandemic	2022	Journal of dental hygiene : JDH	96	6		15	23				https://www.scopus.com/inward/record.uri?eid=2-s2.0-85144292331&partnerID=40&md5=c5a25da8d71b331980990ee8562f99be	Forsyth School of Dental Hygiene, MCPHS University, Boston, MA, United States	Nguyen, N.T., Forsyth School of Dental Hygiene, MCPHS University, Boston, MA, United States; Boyd, L.D., Forsyth School of Dental Hygiene, MCPHS University, Boston, MA, United States; Oh, U., Forsyth School of Dental Hygiene, MCPHS University, Boston, MA, United States; Vineyard, J., Forsyth School of Dental Hygiene, MCPHS University, Boston, MA, United States	Purpose: The COVID-19 pandemic interrupted dental care for individuals due to dental practice closures beginning in March 2020. The purpose of this study was to investigate the relationships between fear or stress related to COVID-19, dental anxiety and attending dental visits among adults in the United States (US).Methods: A cross-sectional survey research design was used with a non-probability …	coronavirus disease; COVID-19; dental anxiety; fear of COVID-19; health care seeking behavior; health-related behavior; pandemic	adult; anxiety; cross-sectional study; fear; human; male; middle aged; pandemic; questionnaire; Adult; Anxiety; COVID-19; Cross-Sectional Studies; Fear; Humans; Male; Middle Aged; Pandemics; SARS-CoV-2; Surveys and Questionnaires																				NLM (Medline)					15530205			36539285	English	J Dent Hyg	Article
Farsi F., Zonooz S.R., Ebrahimi Z., Jebraili H., Morvaridi M., Azimi T., Sikaroudi M.K., Heshmati J., Khorrami S., Mokhtare M., Faghihi A., Masoodi M.	56719485700;57357762100;57358271400;57358144000;57202466645;57347784900;57211462721;54781378400;58018827800;55343624600;23479236900;6602267111;	The Incidence of Post-infectious Irritable Bowel Syndrome, Anxiety, and Depression in Iranian Patients with Coronavirus Disease 2019 Pandemic: A Cross-Sectional Study	2022	The Turkish journal of gastroenterology : the official journal of Turkish Society of Gastroenterology	33	12		1033	1042			10.5152/tjg.2022.21651	https://www.scopus.com/inward/record.uri?eid=2-s2.0-85144094245&doi=10.5152%2ftjg.2022.21651&partnerID=40&md5=9bd16f18b1e7bc3d258386d38c6095a1	Minimally Invasive Surgery Research Center, Iran University of Medical SciencesTehran, Iran; Department of Nutrition, School of Public Health, Iran University of Medical SciencesTehran, Iran; Department of Nutrition, Islamic Azad University, Science and Research BranchTehran, Iran; Department of Health Sciences and Nutrition, Tehran University of Medical SciencesTehran, Iran; Department of Nutrit…	Farsi, F., Minimally Invasive Surgery Research Center, Iran University of Medical SciencesTehran, Iran; Zonooz, S.R., Department of Nutrition, School of Public Health, Iran University of Medical SciencesTehran, Iran; Ebrahimi, Z., Department of Nutrition, School of Public Health, Iran University of Medical SciencesTehran, Iran; Jebraili, H., Department of Nutrition, Islamic Azad University, Scien…	BACKGROUND: Irritable bowel syndrome refers to a subgroup of disorders of gut-brain interaction associated with stress-related symptoms, but gastrointestinal infection can also be considered the leading risk factor. It is well reported that coronavirus disease 2019 can also result in gastroenteritis. Therefore, this study aimed to evaluate the incidence of post-infectious irritable bowel syndrome…		adult; anxiety; complication; cross-sectional study; depression; female; human; Iran; irritable colon; male; questionnaire; Adult; Anxiety; COVID-19; Cross-Sectional Studies; Depression; Female; Humans; Iran; Irritable Bowel Syndrome; Male; Surveys and Questionnaires																				NLM (Medline)					21485607			36098366	English	Turk J Gastroenterol	Article
Han S.-S., Han Y.-H., Tong W.-X., Wang G.-X., Ke Y.-Z., Meng S.-Q., Guo Q., Cui Z.-L., Zhang J.-Y., Ye Y.-P., Zhang Y., Li Y.-X., Li B.	57576485300;58000434900;57226465123;57222541302;57824519400;57576265600;57221917000;57824386300;57898018200;57896821100;58000224700;57755460900;57211645014;	Chinese college students COVID-19 phobia and negative moods: Moderating effects of physical exercise behavior	2022	Frontiers in Public Health	10		1046326					10.3389/fpubh.2022.1046326	https://www.scopus.com/inward/record.uri?eid=2-s2.0-85144033987&doi=10.3389%2ffpubh.2022.1046326&partnerID=40&md5=c5b08ce1d55b5a55bcd1b8001ace6f63	Institute of Sports Science, Nantong University, Nantong, China; Institute of Sports Science, Kyunggi University, Suwon, South Korea; Physical Education College, Yangzhou University, Yangzhou, China; College of Physical Education, Henan Normal University, Xinxiang, China; School of Physical Education, Shanghai University of Sport, Shanghai, China; Physical Education College, Shangqiu University, …	Han, S.-S., Institute of Sports Science, Nantong University, Nantong, China; Han, Y.-H., Institute of Sports Science, Kyunggi University, Suwon, South Korea; Tong, W.-X., Physical Education College, Yangzhou University, Yangzhou, China; Wang, G.-X., College of Physical Education, Henan Normal University, Xinxiang, China; Ke, Y.-Z., School of Physical Education, Shanghai University of Sport, Shang…	Objective: We investigated the effects of COVID-19 fear on negative moods among college students, and assessed the efficacy of physical exercise behavior as a moderator variable. Methods: This was a cross-sectional study. Students from three colleges and universities in Shangqiu City, Henan Province and Yangzhou City, Jiangsu Province were enrolled in this study, which was performed during the CO…	college students; COVID-19; mental health; moderating effects; negative moods; specific phobias	cross-sectional study; epidemiology; exercise; human; mental health; pandemic; phobia; psychology; student; COVID-19; Cross-Sectional Studies; East Asian People; Exercise; Humans; Mental Health; Pandemics; Phobic Disorders; SARS-CoV-2; Students					T-c/2021/108	This study was supported by the Jiangsu Province Education Science 14th Five-Year Plan Project (T-c/2021/108).										(2021), https://www.who.int/emergencies/diseases/novel-coronavirus-2019, Geneva, World Health Organization (WHO), :, Available online at:, (accessed December 30, 2021; Li, Z., Tian, Y., Gong, Z., Health literacy and regional heterogeneities in China: a population-based study (2021) Front Public Health, 9, p. 603325. , 34046382; Lou, H., Yan, J., Psychoneuroimmune pathways and countermeasures of p…	Li, B.; Institute of Sports Science, China; email: wangqiulibo@163.com			Frontiers Media S.A.					22962565			36530687	English	Front. Public Health	Article
Elsayed W., Albagmi F., Hussain M., Alghamdi M., Farrag A.	56394406600;57223423890;57997155300;58003705800;56394188100;	Impact of the COVID-19 pandemic on physical therapy practice in Saudi Arabia	2022	PLoS ONE	17	12 December	e0278785					10.1371/journal.pone.0278785	https://www.scopus.com/inward/record.uri?eid=2-s2.0-85143917714&doi=10.1371%2fjournal.pone.0278785&partnerID=40&md5=64615bee4e300ca71e04f9fd9e9057dd	Department of Physical Therapy, College of Applied Medical Sciences, Imam Abdulrahman Bin Faisal University, Dammam, Saudi Arabia; Department of Public Health, College of Public Health, Imam Abdulrahman Bin Faisal University, Dammam, Saudi Arabia; Basic Science Department, Faculty of Physical Therapy, Cairo University, Cairo, Egypt	Elsayed, W., Department of Physical Therapy, College of Applied Medical Sciences, Imam Abdulrahman Bin Faisal University, Dammam, Saudi Arabia; Albagmi, F., Department of Physical Therapy, College of Applied Medical Sciences, Imam Abdulrahman Bin Faisal University, Dammam, Saudi Arabia; Hussain, M., Department of Public Health, College of Public Health, Imam Abdulrahman Bin Faisal University, Dam…	Purpose The new Coronavirus (COVID-19) pandemic has caused significant impact on the medical sector worldwide, including physical therapy (PT). The purpose of this study was to investigate the impact of the COVID-19 pandemic on the PT services, and the associated psychological distress endured by PT practitioners in Saudi Arabia. Methods A cross-sectional study was conducted to survey on-duty PT …		communicable disease control; cross-sectional study; epidemiology; female; human; pandemic; physiotherapy; psychology; Saudi Arabia; Communicable Disease Control; COVID-19; Cross-Sectional Studies; Female; Humans; Pandemics; Physical Therapy Modalities; SARS-CoV-2; Saudi Arabia																Coronavirus disease (COVID-19) pandemic, , https://www.who.int/emergencies/diseases/novel-coronavirus-2019, 2020 August 2020]; Hamed, M.A., An overview on COVID-19: reality and expectation (2020) Bull Natl Res Cent, 44 (1), p. 86; Rational use of personal protective equipment for coronavirus disease (COVID-19) and considerations during severe shortages, , https://www.who.int/publications/i/item/r…	Elsayed, W.; Department of Physical Therapy, Saudi Arabia; email: whelsayed@iau.edu.sa			Public Library of Science					19326203		POLNC	36490281	English	PLoS ONE	Article
Sasaki R., Ota A., Yatsuya H., Tabuchi T.	57998969300;55667386500;6603908304;55177892400;	Gender Difference in Fear and Anxiety about and Perceived Susceptibility to COVID-19 in the Third Wave of Pandemic among the Japanese General Population: A Nationwide Web-Based Cross-Sectional Survey	2022	International Journal of Environmental Research and Public Health	19	23	16239					10.3390/ijerph192316239	https://www.scopus.com/inward/record.uri?eid=2-s2.0-85143736070&doi=10.3390%2fijerph192316239&partnerID=40&md5=b08d2a1c240f48cf3d1284a6d36d4b49	Department of Public Health, Fujita Health University, School of Medicine, Toyoake, 470-1192, Japan; Department of Public Health and Health Systems, Nagoya University, Graduate School of Medicine, Nagoya, 466-8550, Japan; Cancer Control Center, Osaka International Cancer Institute, Osaka, 541-8567, Japan	Sasaki, R., Department of Public Health, Fujita Health University, School of Medicine, Toyoake, 470-1192, Japan; Ota, A., Department of Public Health, Fujita Health University, School of Medicine, Toyoake, 470-1192, Japan; Yatsuya, H., Department of Public Health and Health Systems, Nagoya University, Graduate School of Medicine, Nagoya, 466-8550, Japan; Tabuchi, T., Cancer Control Center, Osaka …	Existing research suggested gender differences in fear and anxiety about and perceived susceptibility to COVID-19 and previous infectious disease pandemics. We analyzed whether women felt fear and anxiety about and perceived susceptibility to COVID-19 more frequently than men in Japan. We conducted a cross-sectional analysis using internet survey data collected during the third wave of the pandem…	anxiety; COVID-19; fear; gender difference; infectious disease pandemic; perceived susceptibility	COVID-19; epidemic; gender role; mental health; pandemic; perception; adolescent; adult; aged; anxiety; Article; clinical assessment; clinical evaluation; cohort analysis; comorbidity; controlled study; coronavirus disease 2019; cross-sectional study; effect size; employment status; fear; fear of COVID-19 scale; female; groups by age; health survey; household income; human; infection sensitivity;…					Japan Society for the Promotion of Science, KAKEN: 18H03062, 21H04856	This work was granted by Fujita Health University School of Medicine and by the Japan Society for the Promotion of Science (JSPS) KAKENHI Grants (grant numbers: 18H03062 and 21H04856). The research funders had no role in the design of the study; the collection, analysis, or interpretation of data; the writing of the manuscript; or the decision to publish the results. The findings and conclusions …										Alsharawy, A., Spoon, R., Smith, A., Ball, S., Gender differences in fear and risk perception during the COVID-19 pandemic (2021) Front. Psychol, 12, p. 689467; Niño, M., Harris, C., Drawve, G., Fitzpatrick, K.M., Race and ethnicity, gender, and age on perceived threats and fear of COVID-19: Evidence from two national data sources (2021) SSM Popul. Health, 13, p. 100717; Ding, Y., Yang, J., Ji, T…	Ota, A.; Department of Public Health, Japan; email: ohtaa@fujita-hu.ac.jp			MDPI					16617827			36498310	English	Int. J. Environ. Res. Public Health	Article
Cárdenas Soriano P., Rodriguez-Blazquez C., Forjaz M.J., Ayala A., Rojo-Perez F., Fernandez-Mayoralas G., Molina-Martinez M.-A., de Arenaza Escribano C.P., Rodriguez-Rodriguez V.	58000452300;56010307300;12782068100;36636804500;6505782569;6507317657;57221783587;58000240200;6505950745;	Validation of the Spanish Version of the Fear of COVID-19 Scale (FCV-19S) in Long-Term Care Settings	2022	International Journal of Environmental Research and Public Health	19	23	16183				1	10.3390/ijerph192316183	https://www.scopus.com/inward/record.uri?eid=2-s2.0-85143601604&doi=10.3390%2fijerph192316183&partnerID=40&md5=67e0346f0031acbd735c4e82021d40f5	Department of Preventive Medicine, University Hospital of Albacete, Albacete, ES-02006, Spain; National Centre of Epidemiology and Network Centre for Biomedical Research in Neurodegenerative Diseases (CIBERNED), Carlos III Institute of Health, Madrid, ES-28029, Spain; National Centre of Epidemiology and Health Service Research Network on Chronic Diseases (REDISSEC), Research Network on Chronicity…	Cárdenas Soriano, P., Department of Preventive Medicine, University Hospital of Albacete, Albacete, ES-02006, Spain; Rodriguez-Blazquez, C., National Centre of Epidemiology and Network Centre for Biomedical Research in Neurodegenerative Diseases (CIBERNED), Carlos III Institute of Health, Madrid, ES-28029, Spain; Forjaz, M.J., National Centre of Epidemiology and Health Service Research Network on…	Fear of coronavirus disease 2019 (COVID-19) is one of the main psychological impacts of the actual pandemic, especially among the population groups with higher mortality rates. The Fear of COVID-19 Scale (FCV-19S) has been used in different scenarios to assess fear associated with COVID-19, but this has not been done frequently in people living in long-term care (LTC) settings. The present study …	classical test theory; COVID-19; fear; Fear of COVID-19 Scale (FCV-19S); long-term care; older people; psychometric properties; Rasch analysis	COVID-19; disease control; disease prevalence; elderly population; epidemic; health care; health monitoring; model test; model validation; mortality; pandemic; quality of life; reliability analysis; adult; Article; coronavirus disease 2019; cross-sectional study; depression; educational status; emotional well-being; fear of COVID-19 scale; female; human; interpersonal communication; long term car…					European Social Fund, ESF: H2019/HUM-5698; Fundación General CSIC, FGCSIC: SGL2103055	This research was funded by (i) CSIC COVID-19 Research Fund (Urgent Measures to address the Economic and Social Impact of COVID-19, ref. 202010E158); this project was also supported with supplementary funding from the Spanish Radio and Television Corporation, as well as from the Fundación General CSIC, for aspects related to the social dissemination of the project. (ii) PTI+ Global Health, CSIC N…										Cawthon, P.M., Orwoll, E.S., Ensrud, K.E., Cauley, J.A., Kritchevsky, S.B., Cummings, S.R., Newman, A., Assessing the Impact of the COVID-19 Pandemic and Accompanying Mitigation Efforts on Older Adults (2020) J. Gerontol. A Biol. Sci. Med. Sci, 75, pp. e123-e125. , 32307522; Coronavirus (COVID-19) Dashboard, , https://covid19.who.int, Available online; Gallego, V.M., Codorniu, J.M., Cabrero, G.R.…	Rodriguez-Blazquez, C.; National Centre of Epidemiology and Network Centre for Biomedical Research in Neurodegenerative Diseases (CIBERNED), Spain; email: crodb@isciii.es			MDPI					16617827			36498256	English	Int. J. Environ. Res. Public Health	Article
Zhou W., Lin H., Ren Y., Lin H., Liang Y., Chen Y., Zhang S.	57209836954;57858753100;57706173200;57211874032;57211874293;57209836934;15758565000;	Mental health and self-management in glaucoma patients during the COVID-19 pandemic: a cross-sectional study in China	2022	BMC Ophthalmology	22	1	474					10.1186/s12886-022-02695-2	https://www.scopus.com/inward/record.uri?eid=2-s2.0-85143519745&doi=10.1186%2fs12886-022-02695-2&partnerID=40&md5=13f067081c0e63a0c2841113eca5bcc8	The Eye Hospital, School of Ophthalmology and Optometry, Wenzhou Medical University, Zhejiang Province, Wenzhou, 325027, China; Wenzhou Medical University, Zhejiang Province, Wenzhou, 325027, China; University of Massachusetts Medical School, Worcester, United States	Zhou, W., The Eye Hospital, School of Ophthalmology and Optometry, Wenzhou Medical University, Zhejiang Province, Wenzhou, 325027, China; Lin, H., The Eye Hospital, School of Ophthalmology and Optometry, Wenzhou Medical University, Zhejiang Province, Wenzhou, 325027, China, Wenzhou Medical University, Zhejiang Province, Wenzhou, 325027, China; Ren, Y., University of Massachusetts Medical School, …	Purpose: To investigate mental health and self-management in glaucoma patients during the COVID-19 pandemic in China and to describe the correlation between anxiety, depression, glaucoma, and self-management. Methods: This cross-sectional study included glaucoma patients who enrolled in the case management platform and completed an online survey. The survey included the Generalized Anxiety Disord…	Anxiety; Coronavirus Disease 2019; Depression; Glaucoma; Self-Management	cross-sectional study; female; glaucoma; human; mental health; pandemic; self care; COVID-19; Cross-Sectional Studies; Female; Glaucoma; Humans; Mental Health; Pandemics; Self-Management					Y20190695; YNHL2201908	This work was supported by the [Nursing Project of the Eye Hospital Affiliated to Wenzhou Medical University] under Grant [YNHL2201908]; and the [Basic Scientific Research Program of Wenzhou] under Grant [Y20190695].										Foster, P.J., Buhrmann, R., Quigley, H.A., Johnson, G.J., The definition and classification of glaucoma in prevalence surveys (2002) Br J Ophthalmol, 86 (2), pp. 238-242; Tham, Y.C., Li, X., Wong, T.Y., Quigley, H.A., Aung, T., Cheng, C.Y., Global prevalence of glaucoma and projections of glaucoma burden through 2040: a systematic review and meta-analysis (2014) Ophthalmol, 121 (11), pp. 2081-209…	Zhang, S.; The Eye Hospital, Zhejiang Province, China; email: shaodan_zhang_wmu@126.com			BioMed Central Ltd					14712415			36474185	English	BMC Ophthalmol.	Article
Gunjiganvi M., Rai S., Awale R.B., Mishra P., Gurjar M., Gupta D., Singh R.	55949033300;57189727363;57807329700;55436598300;14015412000;57205955942;57215037805;	Depression and Anxiety among COVID-19 Indian Intensive Care Unit Survivors: A Prospective Observational Study	2022	Indian Journal of Critical Care Medicine	26	12		1267	1274			10.5005/jp-journals-10071-24370	https://www.scopus.com/inward/record.uri?eid=2-s2.0-85143435147&doi=10.5005%2fjp-journals-10071-24370&partnerID=40&md5=84992351efa7a8489f839b128f0b67f9	Department of Trauma Surgery, Sanjay Gandhi Postgraduate Institute of Medical Sciences, Uttar Pradesh, Lucknow, India; Department of Physics Medicine and Rehabilitation, Sanjay Gandhi Postgraduate Institute of Medical Sciences, Uttar Pradesh, Lucknow, India; Department of Laboratory Medicine, Sanjay Gandhi Postgraduate Institute of Medical Sciences, Uttar Pradesh, Lucknow, India; Department of Bi…	Gunjiganvi, M., Department of Trauma Surgery, Sanjay Gandhi Postgraduate Institute of Medical Sciences, Uttar Pradesh, Lucknow, India; Rai, S., Department of Physics Medicine and Rehabilitation, Sanjay Gandhi Postgraduate Institute of Medical Sciences, Uttar Pradesh, Lucknow, India; Awale, R.B., Department of Laboratory Medicine, Sanjay Gandhi Postgraduate Institute of Medical Sciences, Uttar Pra…	Background: Long-lasting physical, cognitive, and mental health sequelae including depression and anxiety are common in intensive care unit (ICU) survivors. Aim: This study was aimed to assess the immediate and medium-term mental health sequelae – depression and anxiety among coronavirus disease-2019 (COVID-19) ICU survivors. Methods: The COVID-19 ICU Survivors of a tertiary level ICU were recrui…	Anxiety; Coronavirus disease-2019; Depression; Intensive care unit survivors; Mental health; Well-being	adult; anxiety disorder; Article; comorbidity; comparative study; controlled study; coronavirus disease 2019; critically ill patient; demographics; female; follow up; Generalized Anxiety Disorder-7; hospital discharge; human; intensive care unit; isolation; major clinical study; major depression; male; middle aged; observational study; Patient Health Questionnaire 9; prevalence; prospective study…																WHO Director-General’s opening remarks at the media briefing on COVID-19—11 March 2020, , https://www.who.int/dg/speeches/detail/who-director-general-s-opening-remarks-at-the-media-briefing-on-covid-19—11-march-2020, Accessed on: 5 May 2020; Fu, L, Wang, B, Yuan, T, Chen, X, Ao, Y, Fitzpatrick, T, Clinical characteristics of coronavirus disease 2019 (COVID-19) in China: A systematic review and me…	Singh, R.; Department of Critical Care Medicine, Bihar, India; email: ritusingh140@gmail.com			Jaypee Brothers Medical Publishers (P) Ltd					09725229				English	Indian J. Crit. Care Med.	Article
Elias S., Benevides M.L., Martins A.L.P., Martins G.L., Marcos A.B.S.W., Nunes J.C.	57423600300;57838473100;57218999565;55366039900;57197535081;36562425700;	Factors associated with post-stroke depression in the acute phase of ischemic stroke: A cross-sectional study	2022	Clinical Neurology and Neurosurgery	223		107505					10.1016/j.clineuro.2022.107505	https://www.scopus.com/inward/record.uri?eid=2-s2.0-85142940985&doi=10.1016%2fj.clineuro.2022.107505&partnerID=40&md5=9bbee8401dee813a3cc5a634b90e7343	University of Southern Santa Catarina, Santa Catarina, Palhoça, Brazil; Child Neurology Department of University of Campinas (UNICAMP), São Paulo, Campinas, Brazil; Neurology Department of Hospital Governador Celso Ramos (HGCR), Santa Catarina, Florianópolis, Brazil; Department of Medical Sciences, Hospital Polydoro Ernani de São Thiago, Federal University of Santa Catarina (UFSC), Santa Catarina…	Elias, S., University of Southern Santa Catarina, Santa Catarina, Palhoça, Brazil; Benevides, M.L., Child Neurology Department of University of Campinas (UNICAMP), São Paulo, Campinas, Brazil; Martins, A.L.P., Neurology Department of Hospital Governador Celso Ramos (HGCR), Santa Catarina, Florianópolis, Brazil; Martins, G.L., Neurology Department of Hospital Governador Celso Ramos (HGCR), Santa C…	Objectives: Ischemic stroke is a remarkable cause of death and disability worldwide. Post-stroke depression (PSD) is the most common psychiatric disturbance after stroke. Despite PSD being a potentially treatable condition, it still requires approaches to improve the early diagnosis. The present study aims to investigate the factors associated and correlated variables associated with PSD during h…	COVID-19; Depression; Post-stroke depression; Stroke	acute ischemic stroke; adult; anxiety; Article; brain hemorrhage; coronavirus disease 2019; cross-sectional study; female; hospital admission; Hospital Anxiety and Depression Scale; hospital patient; hospitalization; human; hypertension; major clinical study; male; middle aged; National Institutes of Health Stroke Scale; neuroimaging; pandemic; parietal lobe; post-stroke depression; prevalence; R…						None. None.										〈https://www.who.int/gho/publications/world_health_statistics/2019/en/〉, World Health Organization - WHO. Global Health Observatory data: World Health Statistics 2019. [Internet]. 2019 [Accessed in 2021 Jul 2]. Available in:; (2017), 〈http://svs.aids.gov.br/dantps/centrais-de-conteudos/paineis-de-monitoramento/mortalidade/gbd-brasil/principais-causas/〉, Global Burden of Disease (GBD) Brazil. Glob…	Elias, S.Rua Dr. Percy João de Borba, No 238 Trindade, Santa Catarina, Brazil; email: stefyelias@hotmail.com			Elsevier B.V.					03038467		CNNSB	36334552	English	Clin. Neurol. Neurosurg.	Article
Sağlam G., Ergül E.E.	57212021667;57849406900;	An investigation of coronaphobia and physical activity among patients with rheumatoid arthritis	2022	Archives of Rheumatology	37	4		559	565			10.46497/ArchRheumatol.2022.9586	https://www.scopus.com/inward/record.uri?eid=2-s2.0-85142416125&doi=10.46497%2fArchRheumatol.2022.9586&partnerID=40&md5=8ee2ba191ee9dc0a8f06dfa1bc6f7f7a	Department of Physical Medicine and Rehabilitation, Karadeniz Technical University, Faculty of Medicine, Trabzon, Turkey; Department of Physical Medicine and Rehabilitation, Erzincan Binali Yıldırım University Mengücek Gazi Training and Research Hospital, Erzincan, Turkey	Sağlam, G., Department of Physical Medicine and Rehabilitation, Karadeniz Technical University, Faculty of Medicine, Trabzon, Turkey; Ergül, E.E., Department of Physical Medicine and Rehabilitation, Erzincan Binali Yıldırım University Mengücek Gazi Training and Research Hospital, Erzincan, Turkey	Objectives: This study aims to investigate coronaphobia and physical activity levels in patients with rheumatoid arthritis (RA). Patients and methods: Between December 2021 and February 2022, a total of 68 RA patients (11 males, 57 females; mean age: 48.3±10.1 years; range, 29 to 78 years) and 64 age-and sex-matched healthy individuals (4 males, 60 females; mean age: 47.9±10.2 years; range, 23 to…	Coronaphobia; physical activity; rheumatoid arthritis	antirheumatic agent; biological product; chemicals and drugs; non biological product; unclassified drug; adult; aged; Article; Beck Depression Inventory; Clinical Disease Activity Index; controlled study; coronaphobia; coronavirus disease 2019; COVID-19 phobia scale; cross-sectional study; DAS28; demographics; disease activity; education; female; human; international physical activity questionnai…																Ibrahim, NK., Zika virus: Epidemiology, current phobia and preparedness for upcoming mass gatherings, with examples from World Olympics and Pilgrimage (2016) Pak J Med Sci, 32, pp. 1038-1043; Liu, ZG, Zhang, KR, Lu, ZX., Follow-up study on phobia emotion of SARS patients (2005) Journ Shanxi Med Univ, 1, pp. 62-64; Kim, CW, Song, HR., Structural relationships among public’s risk characteristics, t…	Sağlam, G.; Karadeniz Teknik Üniversitesi Tıp Fakültesi Fiziksel Tıp ve Rehabilitasyon Anabilim Dalı, Ortahisar, Turkey; email: goncasaglam@hotmail.com			Turkish League Against Rheumatism (TLAR)					26186500				English	Arch. Rheumatol.	Article
Almarri F.K., Alaseem A.M., Alanazi M.S., Alyahya S.I., Alsanad N.H., Alswayed K.E., Alanazi J.S., Alharby T.N., Alghamdi S.A.	57219401439;57200073654;57665459900;57222986818;57963852500;57964220700;57894846500;57913084700;57527536000;	Prevalence of pharmacological and non-pharmacological coping mechanisms for anxiety management during the COVID-19 pandemic: investigating the transition to online learning among medical students	2022	BMC Psychiatry	22	1	704					10.1186/s12888-022-04372-6	https://www.scopus.com/inward/record.uri?eid=2-s2.0-85141865216&doi=10.1186%2fs12888-022-04372-6&partnerID=40&md5=4a473114a5213e4d211fd6e060cc4a6f	College of Medicine, Imam Mohammad Ibn Saud Islamic University (IMSIU), Riyadh, Saudi Arabia; Department of Otorhinolaryngology – Head and Neck Surgery, Ad Diriyah Hospital, Riyadh Third Health Cluster, Ministry of Health, Riyadh, Saudi Arabia; Department of Pharmacology, College of Medicine, Imam Mohammad Ibn Saud Islamic University (IMSIU), Riyadh, Saudi Arabia; Department of Clinical Pharmacy,…	Almarri, F.K., College of Medicine, Imam Mohammad Ibn Saud Islamic University (IMSIU), Riyadh, Saudi Arabia, Department of Otorhinolaryngology – Head and Neck Surgery, Ad Diriyah Hospital, Riyadh Third Health Cluster, Ministry of Health, Riyadh, Saudi Arabia; Alaseem, A.M., Department of Pharmacology, College of Medicine, Imam Mohammad Ibn Saud Islamic University (IMSIU), Riyadh, Saudi Arabia; Al…	Background: The coronavirus disease 2019 (COVID-19) pandemic had a devastating effect on college students worldwide. Here, the authors aimed to determine the prevalence of anxiety and its related coping strategies, provide a theoretical basis for understanding self-prescription, and identify the factors contributing to stress and anxiety in medical students during the pandemic. Methods: The autho…	Anxiety management; Copying mechanism; COVID-19 pandemic; Medical students; Online learning; Pharmacology	anxiety; coping behavior; cross-sectional study; education; epidemiology; female; human; male; medical student; pandemic; prevalence; psychology; Adaptation, Psychological; Anxiety; COVID-19; Cross-Sectional Studies; Education, Distance; Female; Humans; Male; Pandemics; Prevalence; SARS-CoV-2; Students, Medical					211318012	The authors extend their appreciation to the Deanship of Scientific Research at Imam Mohammad Ibn Saud Islamic University for funding this work through Project No. 211318012. The authors would also like to extend their deepest gratitude to the 150 medical students who helped in the data collection process, particularly, Maryam Thamer AlTayeb, Hesham Abdulrahman Almeneif, Raid Mohammed Alhayaza, N…	The authors extend their appreciation to the Deanship of Scientific Research at Imam Mohammad Ibn Saud Islamic University for funding this work through Project No. 211318012. The authors would also like to extend their deepest gratitude to the 150 medical students who helped in the data collection process, particularly, Maryam Thamer AlTayeb, Hesham Abdulrahman Almeneif, Raid Mohammed Alhayaza, N…									Guthrie, E.A., Black, D., Shaw, C.M., Hamilton, J., Creed, F.H., Tomenson, B., Embarking upon a medical career: psychological morbidity in first year medical students (1995) Med Educ, 29 (5), pp. 337-341; Carson, A.J., Dias, S., Johnston, A., McLoughlin, M.A., O'Connor, M., Robinson, B.L., Sellar, R.S., Wojcik, W., Mental health in medical students. A case control study using the 60 item general …	Alaseem, A.M.; Department of Pharmacology, Saudi Arabia; email: AMAlaseem@imamu.edu.sa			BioMed Central Ltd					1471244X		BPMSC	36376882	English	BMC Psychiatry	Article
Kassi L.A., Lawson A.K., Feinberg E.C., Swanson A., Shah S., Pavone M.E.	57195489759;55676868000;8585186900;55633680900;57958844600;12139054300;	Vaccine hesitancy, distress, and medical mistrust in women considering or undergoing fertility treatment during the COVID-19 pandemic	2022	Journal of Assisted Reproduction and Genetics	39	12		2767	2776			10.1007/s10815-022-02641-7	https://www.scopus.com/inward/record.uri?eid=2-s2.0-85141554630&doi=10.1007%2fs10815-022-02641-7&partnerID=40&md5=a8e94cd97b6340f274b9f96e65502041	Department of Obstetrics and Gynecology, Division of Reproductive Endocrinology and Infertility, Northwestern University, 259 E. Erie Suite 2400, Chicago, IL 60611, United States	Kassi, L.A., Department of Obstetrics and Gynecology, Division of Reproductive Endocrinology and Infertility, Northwestern University, 259 E. Erie Suite 2400, Chicago, IL 60611, United States; Lawson, A.K., Department of Obstetrics and Gynecology, Division of Reproductive Endocrinology and Infertility, Northwestern University, 259 E. Erie Suite 2400, Chicago, IL 60611, United States; Feinberg, E.…	Objective: To evaluate perceptions of COVID-19 vaccination and psychological distress during the COVID-19 pandemic in women considering or undergoing fertility treatment. Materials and methods: Cross-sectional anonymous survey (n= 3558) from a single academic fertility center. A total of 1103 patients completed the survey (response rate = 31% of those emailed, 97.6% of those who opened the email)…	Coronavirus; COVID-19; Fertility; Pregnancy; Vaccine hesitancy	SARS-CoV-2 vaccine; adult; anxiety disorder; Article; controlled study; coronavirus disease 2019; distress syndrome; distrust; electronic medical record; female; follow up; Generalized Anxiety Disorder-7; health care survey; human; infertility; infertility therapy; major clinical study; patient health questionnaire; Patient Health Questionnaire 8; psychological care; vaccine hesitancy; cross-sect…		COVID-19 Vaccines														(2021) COVID-19 vaccination for pregnant people to prevent serious illness, deaths, and adverse pregnancy outcomes from COVID-19., , https://emergency.cdc.gov/han/2021/han00453.asp; (2022) COVID-19 vaccines while pregnant or breastfeeding, , https://www.cdc.gov/coronavirus/2019-ncov/vaccines/recommendations/pregnancy.html; Zambrano, L.D., Ellington, S., Strid, P., Galang, R.R., Oduyebo, T., Tong,…	Pavone, M.E.; Department of Obstetrics and Gynecology, 259 E. Erie Suite 2400, United States; email: m-pavone@northwestern.edu			Springer					10580468		JARGE	36352326	English	J. Assisted Reprod. Genet.	Article
Mesa A., Grasdal M., Leong S., Dean N.A., Marwaha A., Lee A., Berger M.J., Bundon A., Krassioukov A.V.	57222601950;57426789400;57787254300;57208051378;57214888552;57193606105;36496366100;36131036400;57531221900;	Effect of the COVID-19 pandemic on individuals with spinal cord injury: Mental health and use of telehealth	2022	PM and R	14	12		1439	1445			10.1002/pmrj.12900	https://www.scopus.com/inward/record.uri?eid=2-s2.0-85141437257&doi=10.1002%2fpmrj.12900&partnerID=40&md5=2e079ec7fd1fb9c80febb2e33748e823	International Collaboration on Repair Discoveries (ICORD), Faculty of Medicine, University of British Columbia (UBC), Vancouver, BC, Canada; MD Undergraduate Program, Faculty of Medicine, University of British Columbia, Vancouver, BC, Canada; Neuromotion Physiotherapy + Rehabilitation, Kitsilano Physiotherapy Clinic, Treloar Physiotherapy Clinic, Vancouver, BC, Canada; School of Kinesiology, Facu…	Mesa, A., International Collaboration on Repair Discoveries (ICORD), Faculty of Medicine, University of British Columbia (UBC), Vancouver, BC, Canada, MD Undergraduate Program, Faculty of Medicine, University of British Columbia, Vancouver, BC, Canada; Grasdal, M., International Collaboration on Repair Discoveries (ICORD), Faculty of Medicine, University of British Columbia (UBC), Vancouver, BC, …	Introduction: Limited access to health care services and the self-isolation measures due to the coronavirus disease 2019 (COVID-19) pandemic may have had additional unintended negative effects, affecting the health of individuals with spinal cord injury (SCI). Objectives: To examine the perceived influence of the COVID-19 pandemic on individuals with SCI. First, this study looked to understand ho…		adult; aged; Article; controlled study; coronavirus disease 2019; cross-sectional study; depression; emotion; fear of COVID-19 scale; female; generalized anxiety disorder; Generalized Anxiety Disorder-7; health care utilization; health service; human; major clinical study; male; mental health; middle aged; pandemic; patient attitude; Patient Health Questionnaire 9; perceived vulnerability to dise…					University of British Columbia, UBC	Funding for this project was supported by a grant to Dr. Andrea Bundon from the School of Kinesiology's Kinesiology Research Accelerator Fund (KRAF). Funding information	Dr. Andrei Krassioukov is funded by an Endowed Chair in Rehabilitation Medicine, University of British Columbia. Adam Mesa is an award recipient of the University of British Columbia—Faculty of Medicine Summer Student Research Program (FoM SSRP), ICORD second year MD student, Vancouver Fraser Medical Program, University of British Columbia. Mark Grasdal is an award recipient of the University of …	Dr. Andrei Krassioukov is funded by an Endowed Chair in Rehabilitation Medicine, University of British Columbia. Adam Mesa is an award recipient of the University of British Columbia—Faculty of Medicine Summer Student Research Program (FoM SSRP), ICORD second year MD student, Vancouver Fraser Medical Program, University of British Columbia. Mark Grasdal is an award recipient of the University of …								Lakhani, A., Which melbourne metropolitan areas are vulnerable to COVID-19 based on age, disability, and access to health Services? Using spatial analysis to identify service gaps and inform delivery (2020) J Pain Symptom Manage, 60 (1), pp. e41-e44; Wang, B., Li, R., Lu, Z., Huang, Y., Does comorbidity increase the risk of patients with COVID-19: evidence from meta-analysis (2020) Aging (Albany …	Krassioukov, A.V.; International Collaboration on Repair Discoveries (ICORD), 818 West 10th Avenue, Canada; email: krassioukov@icord.org			John Wiley and Sons Inc					19341482			36117384	English	PM R	Article
Hou Z., Huang Y., Ma S., Feng H., Fu C., Li H., Yuan Y., Yuan Y.	36546040000;57955773400;57955773500;57956456300;57954883300;57954883400;57954883500;7402709007;	Mental health symptoms and sleep quality of asymptomatic/mild SARS-CoV-2 infected individuals during the Omicron wave of the COVID-19 pandemic in Shanghai China	2022	Brain and Behavior	12	12	e2803					10.1002/brb3.2803	https://www.scopus.com/inward/record.uri?eid=2-s2.0-85141362327&doi=10.1002%2fbrb3.2803&partnerID=40&md5=cc3180a07baaccf5b78f5c7b02656fad	Department of Psychosomatics & Psychiatry, Affiliated Zhongda Hospital, School of Medicine, Southeast University, Nanjing, China; Department of Critical Care Medicine, Zhongda Hospital, School of Medicine, Southeast University, Nanjing, China; Department of Emergency and Critical Care Medicine, Zhongda Hospital, School of Medicine, Southeast University, Nanjing, China; Department of Traditional C…	Hou, Z., Department of Psychosomatics & Psychiatry, Affiliated Zhongda Hospital, School of Medicine, Southeast University, Nanjing, China; Huang, Y., Department of Critical Care Medicine, Zhongda Hospital, School of Medicine, Southeast University, Nanjing, China; Ma, S., Department of Emergency and Critical Care Medicine, Zhongda Hospital, School of Medicine, Southeast University, Nanjing, China;…	Objective: To investigate mental health symptoms (anxiety, depression, and sleep status) and their associated factors among people infected with the SARS-CoV-2 omicron variant during the quarantine period in Shanghai. Methods: To investigate the mental health symptoms among participants with SARS-CoV-2 omicron infection, an anonymous online survey questionnaire was used. The survey panel included…	anxiety; asymptomatic; COVID-19; depression; mild infection; Omicron	adult; anxiety; Article; Beck Anxiety Inventory; China; coronavirus disease 2019; cross-sectional study; depression; female; Generalized Anxiety Disorder-7; human; human experiment; male; mental disease; mental health; pandemic; Patient Health Questionnaire 9; Pittsburgh Sleep Quality Index; prevalence; ruminative response scale; SARS-CoV-2 Omicron; self report; sleep quality; sleep time; epidemi…					National Natural Science Foundation of China, NSFC: 81971277; Natural Science Foundation of Jiangsu Province: BK20201270	The authors appreciate all participants for their cooperation in this study. The authors also gratefully acknowledge the support of the Lingang shelter hospital, Shanghai.	This study was supported by the Natural Science Foundation of Jiangsu Province (Hou, NO. BK20201270), the National Natural Science Foundation of China (Yuan, NO. 81971277).									Accorsi, E.K., Britton, A., Fleming-Dutra, K.E., Smith, Z.R., Shang, N., Derado, G., Miller, J., Verani, J.R., Association between 3 doses of mRNA COVID-19 vaccine and symptomatic infection caused by the SARS-CoV-2 omicron and delta variants (2022) JAMA, 327, pp. 639-651; Andrillon, T., Poulsen, A.T., Hansen, L.K., Leger, D., Kouider, S., Neural markers of responsiveness to the environment in hum…	Hou, Z.; Department of Psychosomatics Psychiatry, China; email: drhouzh@seu.edu.cn Yuan, Y.; Department of Psychosomatics & Psychiatry, China; email: yygylh2000@sina.com			John Wiley and Sons Ltd					21623279			36326125	English	Brain Behav.	Article
Qiao T., Gao D., Tong J., Shen Y., Ma J., Lv Z., Li D.	57216353419;57748712200;57201675462;57864682200;57864325900;57217526731;56191334200;	Anxiety and depression status prior to radioactive iodine therapy among differentiated thyroid cancer patients during the COVID‑19 pandemic	2022	Supportive Care in Cancer	30	12		10169	10177			10.1007/s00520-022-07422-7	https://www.scopus.com/inward/record.uri?eid=2-s2.0-85141223298&doi=10.1007%2fs00520-022-07422-7&partnerID=40&md5=aff2dad802fe458842bee7e799544558	Department of Nuclear Medicine, Shanghai Tenth People’s Hospital, Tongji University School of Medicine, Shanghai, China; Department of Nuclear Medicine, Sun Yat-Sen Memorial Hospital, Sun Yat-Sen University, Guangzhou, China	Qiao, T., Department of Nuclear Medicine, Shanghai Tenth People’s Hospital, Tongji University School of Medicine, Shanghai, China; Gao, D., Department of Nuclear Medicine, Shanghai Tenth People’s Hospital, Tongji University School of Medicine, Shanghai, China; Tong, J., Department of Nuclear Medicine, Shanghai Tenth People’s Hospital, Tongji University School of Medicine, Shanghai, China; Shen, Y…	Objection: The psychological health of thyroid cancer patients cannot be ignored; however, few studies have been conducted on the psychological status and influencing factors of thyroid cancer patients before radioactive iodine (RAI) therapy. The aim of this study was to investigate the incidence and risk factors for anxiety and depression in thyroid cancer patients prior to RAI therapy. Methods:…	Anxiety; COVID-19; Depression; Differentiated thyroid cancer; Radioactive iodine therapy	radioactive iodine; radioactive iodine; adult; anxiety disorder; Article; cancer patient; coronavirus disease 2019; cross-sectional study; depression; differentiated thyroid cancer; educational status; female; Generalized Anxiety Disorder-7; human; incidence; major clinical study; male; pandemic; Patient Health Questionnaire 9; reliability; risk factor; sex difference; validity; adenocarcinoma; a…		Iodine Radioisotopes			No.GWV-10.1-XK9, SHDC2020CR2054B; National Natural Science Foundation of China, NNSFC, NNSF, NSF, NSFC: 82071964; Shanghai Municipal Human Resources and Social Security Bureau: 2019	This research was funded by National Natural Science Foundation of China (Grant No. 82071964), Shanghai Shenkang Three-year Action Project (Grant No. SHDC2020CR2054B), Key discipline construction project of the 3-year action plan of Shanghai public health system (Grant No.GWV-10.1-XK9), Shanghai Leading Talent program sponsored by Shanghai Human Resources and Social Security Bureau (Grant No.2019…										Health-related quality of life and psychological distress among cancer survivors in Southeast Asia: Results from a longitudinal study in eight low- and middle-income countries (2017) BMC Med, 15 (1), p. 10; Adeyemi, O.J., Gill, T.L., Paul, R., Huber, L.B., Evaluating the association of self-reported psychological distress and self-rated health on survival times among women with breast cancer in t…	Lv, Z.; Department of Nuclear Medicine, China; email: lvzwjs2020@163.com Li, D.; Department of Nuclear Medicine, China; email: plumredlinda@163.com			Springer Science and Business Media Deutschland GmbH					09414355		SCCAE	36326909	English	Supportive Care Cancer	Article
Li Z., Li J., Li Y., Tian F., Huang J., Wang Z., Wang M.	57952838500;35187265600;57224459127;57952398400;57203744695;57951305400;55935843600;	Anxiety and depression in the post-pandemic era: concerns about viral mutation and re-outbreak	2022	BMC Psychiatry	22	1	678					10.1186/s12888-022-04307-1	https://www.scopus.com/inward/record.uri?eid=2-s2.0-85141185867&doi=10.1186%2fs12888-022-04307-1&partnerID=40&md5=72cc8bff461588034048f677d880c822	Clinical Nursing Teaching and Research Section, The Second Xiangya Hospital, Central South University, Changsha, China; Department of Gastrointestinal Surgery, West China Hospital, Sichuan University, Sichuan Province, Chengdu, China; Department of Anesthesia, the Third Xiangya Hospital of Central South University, Changsha, China; Department of Nursing, Zhangjiajie People’s Hospital, 192 Guyong …	Li, Z., Clinical Nursing Teaching and Research Section, The Second Xiangya Hospital, Central South University, Changsha, China, Department of Gastrointestinal Surgery, West China Hospital, Sichuan University, Sichuan Province, Chengdu, China; Li, J., Department of Anesthesia, the Third Xiangya Hospital of Central South University, Changsha, China; Li, Y., Clinical Nursing Teaching and Research Se…	Background: The 2020 coronavirus pandemic (COVID-19) has been raging for more than 20 months, putting significant strain on public health systems around the world. Despite the fact that the pandemic has been effectively managed in certain countries, regional outbreaks and viral mutations continue to pose a threat to people's lives. The likelihood of post-pandemic changes in people's psychological…	Anxiety; COVID-19; Depression	anxiety disorder; Article; Brief Illness Perception Questionnaire; China; clinical assessment; controlled study; coronavirus disease 2019; critically ill patient; depression; disease severity; epidemic; female; Generalized Anxiety Disorder-7; health survey; high risk patient; human; major clinical study; male; medical personnel; medical staff; mental health; nonhuman; pandemic; Patient Health Que…					2020SK3004; Development and Reform Commission of Hunan Province	This work was supported by the Emergency Response Special Project on the Novel Coronavirus Pneumonia of Hunan Provincial Scientific and Technological Department, China (2020SK3004) and Hunan Provincial Development and Reform Commission [2019] No. 412 innovative research and development projects.										Li, Q., Guan, X., Wu, P., Wang, X., Zhou, L., Tong, Y., Ren, R., Wong, J.Y., Early Transmission Dynamics in Wuhan, China, of Novel Coronavirus-Infected Pneumonia (2020) N Engl J Med, 382 (13), pp. 1199-1207. , COI: 1:CAS:528:DC%2BB3cXmt1Whtrw%3D, PID: 31995857; Nicolini, H., Depression and anxiety during COVID-19 pandemic (2020) Cir Cir, 88 (5), pp. 542-547. , PID: 33064684; Luykx, J.J., Vinkers,…	Wang, M.; Clinical Nursing Teaching and Research Section, China; email: mingmingw2008@csu.edu.cn			BioMed Central Ltd					1471244X		BPMSC	36329443	English	BMC Psychiatry	Article
Favre G., Kunz C., Schwank S., Chung H.-F., Radan A.P., Raio L., Fluri M., Winterfeld U., Baud D., Pomar L.	57215012468;57950926600;57204942894;57220113738;57201726280;57207530936;57222530265;24073865000;6603465854;57194043778;	Mental health in pregnant individuals during the COVID-19 pandemic based on a Swiss online survey	2022	Scientific Reports	12	1	18448					10.1038/s41598-022-21881-2	https://www.scopus.com/inward/record.uri?eid=2-s2.0-85141096217&doi=10.1038%2fs41598-022-21881-2&partnerID=40&md5=f147b3186d5e5540d5f53e33d561f818	Materno-Fetal and Obstetrics Research Unit, Department Woman-Mother-Child, Lausanne University Hospital, Lausanne, Switzerland; Department of Clinical Science, Intervention and Technology (CLINTEC), Karolinska Institutet, Stockholm, Sweden; Columbia University, College of Physicians and Surgeons, Center for Psychoanalytic Training and Research, New York, United States; Department of Psychology, T…	Favre, G., Materno-Fetal and Obstetrics Research Unit, Department Woman-Mother-Child, Lausanne University Hospital, Lausanne, Switzerland, Materno-Fetal & Obstetrics Research Unit, Department of Obstetrics and Gynecology, Centre Hospitalier Universitaire Vaudois (CHUV), Lausanne, 1011, Switzerland; Kunz, C., Materno-Fetal and Obstetrics Research Unit, Department Woman-Mother-Child, Lausanne Unive…	The aim of our study was to evaluate the mental health of pregnant individuals during the early COVID-19 pandemic and the potential factors associated. A Swiss online survey was proposed to individuals who gave birth during the pandemic period from March 2020. The Edinburgh Postnatal Depression Scale (EPDS), Generalized Anxiety Disorder 7 questions (GAD-7), and Impact Event Scale-Revised (IES-R) …		anxiety; depression; ethnicity; female; human; mental health; pandemic; pregnancy; psychology; Switzerland; Anxiety; COVID-19; Depression; Ethnicity; Female; Humans; Mental Health; Pandemics; Pregnancy; SARS-CoV-2; Switzerland					Inselspital, Universitätsspital Bern	We thank Elise Méan and all members of the communication service of Lausanne University Hospital (CHUV) and Bern University Hospital (Inselspital) with study management as well as data collection. We also would like to thank the participants who volunteered for this study.										New Coronavirus 2019-Ncov: First Confirmed Case in Switzerland., , https://www.bag.admin.ch/bag/en/home/das-bag/aktuell/medienmitteilungen.msg-id-78233.html, (Accessed 20 Oct 2021); de Quervain, D., (2020) The Swiss Corona Stress Study, , https://osf.io/jqw6a/, Accessed 20 Oct 2021; López-Morales, H., del Valle, M.V., Canet-Juric, L., Mental health of pregnant women during the COVID-19 pandemic: …	Favre, G.; Materno-Fetal & Obstetrics Research Unit, Switzerland; email: guillaume.favre@chuv.ch			Nature Research					20452322			36323687	English	Sci. Rep.	Article
Abdulghani A.H., Ahmad T., Abdulghani H.M.	57212590619;57225850010;6506034720;	The impact of COVID-19 pandemic on anxiety and depression among physical therapists in Saudi Arabia: a cross-sectional study	2022	BMC Medical Education	22	1	751					10.1186/s12909-022-03785-x	https://www.scopus.com/inward/record.uri?eid=2-s2.0-85140963920&doi=10.1186%2fs12909-022-03785-x&partnerID=40&md5=ddf54a9d4e36f5770d3ce453f3f288ef	College of Applied Medical Sciences, King Saud University, Riyadh, Saudi Arabia; College of Medicine, King Saud University, Riyadh, Saudi Arabia; Department of Medical Education, Head of The Assessment & Evaluation Centre, College of Medicine, King Saud University, Riyadh, 11321, Saudi Arabia	Abdulghani, A.H., College of Applied Medical Sciences, King Saud University, Riyadh, Saudi Arabia; Ahmad, T., College of Medicine, King Saud University, Riyadh, Saudi Arabia; Abdulghani, H.M., Department of Medical Education, Head of The Assessment & Evaluation Centre, College of Medicine, King Saud University, Riyadh, 11321, Saudi Arabia	Backgrounds: A physical therapist may become infected while treating a patient since they are in direct contact with them or within a two-meter radius. In addition, physical therapists may feel that they are more susceptible to COVID-19 infection when applying rehabilitation practices, which often involve direct contact with patients. The physical therapist were surveyed on their level of anxiety…	Anxiety; COVID19; Depression; Mental health; Physical therapists	anxiety; cross-sectional study; depression; female; human; male; pandemic; physiotherapist; Saudi Arabia; Anxiety; COVID-19; Cross-Sectional Studies; Depression; Female; Humans; Male; Pandemics; Physical Therapists; SARS-CoV-2; Saudi Arabia					Deanship of Scientific Research, King Saud University	This work was supported by the College of Medicine Research Center, Deanship of Scientific Research, King Saud University, Riyadh, Saudi Arabia.										Yang, S., Kwak, S.G., Ko, E.J., Chang, M.C., The Mental Health Burden of the COVID-19 Pandemic on Physical Therapists (2020) Int J Environ Res Public Health, 17 (10), p. 3723; Alsofayan, Y.M., Althunayyan, S.M., Khan, A.A., Hakawi, A.M., Assiri, A.M., Clinical characteristics of COVID-19 in Saudi Arabia: A national retrospective study (2020) J Infect Public Health, 13 (7), pp. 920-925; Bonsaksen,…	Abdulghani, H.M.; Department of Medical Education, Saudi Arabia; email: hamzaabg@ksu.edu.sa			BioMed Central Ltd					14726920			36320001	English	BMC Med. Educ.	Article
Qin Y., Zhao Z., Teng Z., Xu B., Wang X., Guo J., Huang J., Wu H.	57944226300;57250083900;57209196687;57665790600;57944226400;57945214900;57191594644;57203455732;	COVID-19 vaccination coverage among patients with psychiatric disorders in China during the pandemic: a cross-sectional study	2022	BMC Psychiatry	22	1	659					10.1186/s12888-022-04271-w	https://www.scopus.com/inward/record.uri?eid=2-s2.0-85140768958&doi=10.1186%2fs12888-022-04271-w&partnerID=40&md5=51671d2bdc45e282195ea8b520fb7edf	Department of Psychiatry, National Clinical Research Center for Mental Disorders, The Second Xiangya Hospital of Central South University, Hunan, Changsha, 410011, China	Qin, Y., Department of Psychiatry, National Clinical Research Center for Mental Disorders, The Second Xiangya Hospital of Central South University, Hunan, Changsha, 410011, China; Zhao, Z., Department of Psychiatry, National Clinical Research Center for Mental Disorders, The Second Xiangya Hospital of Central South University, Hunan, Changsha, 410011, China; Teng, Z., Department of Psychiatry, Na…	Background:: To investigate the Coronavirus Disease 2019 (COVID-19) vaccination coverage and the influential factors of vaccination among patients with mental disorders, we conducted a cross-sectional study in China. Method:: The anonymous questionnaires including demographic data, vaccination status, intention to be vaccinated and its reasons were collected in the Second Xiangya Hospital, one of…	COVID-19; Psychiatric disorder; Schizophrenia; Vaccination rates; Vaccine acceptance	vaccine; China; cross-sectional study; drug therapy; human; mental disease; pandemic; prevention and control; vaccination coverage; China; COVID-19; COVID-19 Vaccines; Cross-Sectional Studies; Humans; Mental Disorders; Pandemics; Vaccination Coverage; Vaccines		COVID-19 Vaccines; Vaccines			National Natural Science Foundation of China, NSFC: 81901401, 81971258; Natural Science Foundation of Hunan Province: 2020JJ4813; Special Project for Research and Development in Key areas of Guangdong Province: 2018B030334001	This work was supported by the the Key-Area Research and Development Program of Guangdong Province (Grant No. 2018B030334001), the Provincial Natural Science Foundation of Hunan (Grant No. 2020JJ4813), and the National Natural Science Foundation of China (Grant No. 81971258 and 81901401).										Coronavirus, W.H.O., ; Hale, T., Angrist, N., Goldszmidt, R., Kira, B., Petherick, A., Phillips, T., A global panel database of pandemic policies (Oxford COVID-19 Government Response Tracker) (2021) Nat Hum Behav, 5 (4), pp. 529-538; Mathieu, E., Ritchie, H., Ortiz-Ospina, E., Roser, M., Hasell, J., Appel, C., A global database of COVID-19 vaccinations (2021) Nat Hum Behav, 5 (7), pp. 947-953; Ri…	Huang, J.; Department of Psychiatry, Hunan, China; email: jinghuangserena001@csu.edu.cn Wu, H.; Department of Psychiatry, Hunan, China; email: wuhaishan@csu.edu.cn			BioMed Central Ltd					1471244X		BPMSC	36289487	English	BMC Psychiatry	Article
Ulloa R.E., Apiquian R., de la Peña F.R., Díaz R., Mayer P., Palacio J.D., Palacios-Cruz L., Hernández A., García P., Rosetti M.F.	7004617703;6603794331;55884255400;57419415700;57201096907;7003354770;54582646200;57941320400;57941983300;6603116589;	Age and sex differences in the impact of the COVID-19 pandemic on mental health and coping mechanisms in Latin American youth	2022	Journal of Psychiatric Research	156			372	378			10.1016/j.jpsychires.2022.10.005	https://www.scopus.com/inward/record.uri?eid=2-s2.0-85140627552&doi=10.1016%2fj.jpsychires.2022.10.005&partnerID=40&md5=db04af5d8076ea4195083cefd9068b40	Hospital Psiquiátrico Infantil Dr. Juan N. Navarro, Servicios de Atención Psiquiátrica, Secretaria de Salud, Mexico; Centro de Investigación en Ciencias de la Salud (CICSA), Facultad de Ciencias de la Salud, Universidad Anáhuac México; Instituto Nacional de Psiquiatría Ramón de la Fuente Muñiz, Mexico; Arete Proyectos, Mexico; Universidad Autónoma Metropolitana Lerma, Mexico; Universidad de Antio…	Ulloa, R.E., Hospital Psiquiátrico Infantil Dr. Juan N. Navarro, Servicios de Atención Psiquiátrica, Secretaria de Salud, Mexico; Apiquian, R., Centro de Investigación en Ciencias de la Salud (CICSA), Facultad de Ciencias de la Salud, Universidad Anáhuac México; de la Peña, F.R., Instituto Nacional de Psiquiatría Ramón de la Fuente Muñiz, Mexico; Díaz, R., Arete Proyectos, Mexico; Mayer, P., Univ…	Background: The COVID-19 pandemic has had negative effects on mental health. Understanding sex and age differences in the perception of stressors, the use of coping strategies, and the prevalence of depression and anxiety can lead to detecting at-risk groups. Methods: A cross-sectional online study surveyed perceived stressors, coping strategies, and the PHQ-9 and GAD-7 rating scales for symptoms…	Anxiety; COVID-19; Depression; Latin America; Pediatric	academic underachievement; adolescent; adult; age; age distribution; anxiety; Article; child; child psychiatry; coping behavior; coronavirus disease 2019; cross-sectional study; depression; disease severity; diseases; economic aspect; exploratory research; female; Generalized Anxiety Disorder-7; Hispanic; human; juvenile; lockdown; major clinical study; male; mental health; mental stress; pandemi…						The authors wish to thank Dr. Vicky Maravillas, Dr. Carolina Remedi, and Dr.Inés Nogales for their support in the distribution of the survey. They also wish to thank Daniela Olvera and Jonathan Marin for their assistance in the manuscript preparation.										Ahmed, T., Lodhi, S.H., Kapadia, S., Shah, G.V., Community and healthcare system-related factors feeding the phenomenon of evading medical attention for time-dependent emergencies during COVID-19 crisis (2020) BMJ Case Rep., 13; Alkhamees, A.A., Alrashed, S.A., Alzunaydi, A.A., Almohimeed, A.S., Aljohani, M.S., The psychological impact of COVID-19 pandemic on the general population of Saudi Arabi…	Ulloa, R.E.; Hospital Psiquiátrico Infantil Dr. Juan N. Navarro, San Buenaventura 86, Mexico; email: eulloa@hotmail.com			Elsevier Ltd					00223956		JPYRA	36323139	English	J. Psychiatr. Res.	Article
Caycho-Rodríguez T., Vilca L.W., Carbajal-León C., Reyes-Bossio M., Delgado-Campusano M., Gallegos M., Esteban R.C., Noe-Grijalva M.	55768989500;56518305300;57209738306;57191950930;57878514700;12240778200;57226838923;57204355236;	Psychometric evidence of a new short version in Spanish of the COVID-19 impact scale: A study based on confirmatory factor analysis, graded response model, multigroup analysis, and path analysis	2022	Electronic Journal of General Medicine	19	6	em407					10.29333/ejgm/12388	https://www.scopus.com/inward/record.uri?eid=2-s2.0-85140460711&doi=10.29333%2fejgm%2f12388&partnerID=40&md5=fa85c42665ffc3661bce19538624c11a	Facultad de Ciencias de la Salud, Universidad Privada del Norte, Lima, Peru; South American Center for Education and Research in Public Health, Universidad Norbert Wiener, Lima, Peru; Universidad Norbert Wiener, Lima, Peru; Facultad de Psicología, Universidad Peruana de Ciencias Aplicadas, Lima, Peru; Departamento de Psicología, Facultad de Ciencias de la Salud, Universidad Católica del Maule, Ta…	Caycho-Rodríguez, T., Facultad de Ciencias de la Salud, Universidad Privada del Norte, Lima, Peru; Vilca, L.W., South American Center for Education and Research in Public Health, Universidad Norbert Wiener, Lima, Peru; Carbajal-León, C., Universidad Norbert Wiener, Lima, Peru; Reyes-Bossio, M., Facultad de Psicología, Universidad Peruana de Ciencias Aplicadas, Lima, Peru; Delgado-Campusano, M., F…	The aim of the study was to translate and evaluate the psychometric evidence of the Spanish version of the COVID-19 impact scale in the general population of Peru, to measure psychological stress responses produced by the COVID-19 pandemic, including emotional responses and difficulty in performing activities of daily living. Participants were 601 Peruvians, who responded to an online survey cons…	COVID-19 pandemic; impact of COVID-19; invariance; validity	adult; Article; chronic disease; confirmatory factor analysis; coronavirus disease 2019; daily life activity; economic aspect; emotion; explanatory variable; female; graded response model; human; Likert scale; major clinical study; male; marriage; mathematical phenomena; mental stress; pandemic; path analysis; probability; psychometry; social media; sociodemographics; Spanish (language); vaccinat…																Fiore, E, Corbellini, C, Acucella, L, Musculoskeletal pain related to COVID-19 survivors after hospitalization: A short review (2022) Retos, 44, pp. 789-795. , https://doi.org/10.47197/retos.v44i0.90361; O’Brien, N, Barboza-Palomino, M, Ventura-León, J, Coronavirus disease (COVID-19). A bibliometric analysis (2020) Rev Chil Anest, 49 (3), pp. 408-415. , https://doi.org/10.25237/revchilanestv49n03…	Caycho-Rodríguez, T.; Facultad de Ciencias de la Salud, Peru; email: tomas.caycho@upn.pe			Modestum LTD					25163507				English	Electro. J. Gen. Med.	Article
Gao D., Xiang Q., Lu G., Tong J., Jiang W., Yu X., Wang R., Lv Z., Li D.	57748712200;57917825100;57748712000;57201675462;57918806500;57794253500;57746776500;57217526731;56191334200;	Evaluation and analysis of anxiety and depression symptoms for college students during COVID-19 pandemic	2022	BMC Psychology	10	1	227					10.1186/s40359-022-00934-1	https://www.scopus.com/inward/record.uri?eid=2-s2.0-85139387974&doi=10.1186%2fs40359-022-00934-1&partnerID=40&md5=ff2742fe4db70d4417d65780bc45ea35	Department of Nuclear Medicine, Shanghai Tenth People’s Hospital, School of Medicine, Tongji University, Shanghai, 200072, China; Department of Spine Surgery, Tongji Hospital, Tongji University School of Medicine, Shanghai, 200065, China; Department of Nuclear Medicine, Sun Yat-sen Memorial Hospital, Sun Yat-sen University, Guangzhou, 510289, China	Gao, D., Department of Nuclear Medicine, Shanghai Tenth People’s Hospital, School of Medicine, Tongji University, Shanghai, 200072, China; Xiang, Q., Department of Spine Surgery, Tongji Hospital, Tongji University School of Medicine, Shanghai, 200065, China; Lu, G., Department of Nuclear Medicine, Shanghai Tenth People’s Hospital, School of Medicine, Tongji University, Shanghai, 200072, China; To…	Background: The mental health of students is affected by COVID-19. We aim to evaluate the anxiety and depression symptoms among college students during COVID-19 pandemic, analyze the influence factors that contribute to college students’ anxiety and depression symptoms, and provide some suggestions for improving the mental health of college students. Methods: With 179 college students participati…	Anxiety and depression symptoms; College students; COVID-19; Mental health; Reliability and validity; The GAD-7 and PHQ-9 scale	anxiety; anxiety disorder; China; depression; diagnosis; human; male; pandemic; psychology; reproducibility; student; Anxiety; Anxiety Disorders; China; COVID-19; Depression; Humans; Male; Pandemics; Reproducibility of Results; SARS-CoV-2; Students					National Natural Science Foundation of China, NSFC: 82071964; Shanghai Municipal Human Resources and Social Security Bureau: 03.05.19005	This study was sponsored by National Natural Science Foundation of China (Grant Number: 82071964)s, and Shanghai Leading Talent Program sponsored by Shanghai Human Resources and Social Security Bureau (Grant Number 03.05.19005).										Bedford, J., Enria, D., Giesecke, J., Heymann, D.L., Ihekweazu, C., Kobinger, G., Lane, H.C., Sall, A.A., COVID-19: towards controlling of a pandemic (2020) Lancet, 395, pp. 1015-1018. , PID: 32197103, 10229; Columbus, C., Brust, K.B., Arroliga, A.C., 2019 novel coronavirus: an emerging global threat (2020) Proc (Bayl Univ Med Cent), 33 (2), pp. 209-212; Hui, D.S., E, I.A., Madani, T.A., Ntoumi, …	Lv, Z.; Department of Nuclear Medicine, China; email: lvzwjs2020@163.com Li, D.; Department of Nuclear Medicine, China; email: plumredlinda@163.com			BioMed Central Ltd					20507283			36180957	English	BMC Psychol.	Article
Wiedemann A., Stochl J., Neufeld S.A.S., Fritz J., Bhatti J., Hook R.W., Bullmore E., Dolan R., Goodyer I., Fonagy P., Jones P., Moutoussis M., Hauser T., Neufeld S., Romero-Garcia R., Clair M.S., Vértes P., Whitaker K., Inkster B., Prabhu G., Ooi C., Toseeb U., Widmer B., Bhatti J., Villis L., Alrumaithi A., Birt S., Bowler A., Cleridou K., Dadabhoy H., Davies E., Firkins A., Granville S., Hardi…	56321874300;24072186500;57918021300;57193181696;57528031800;57189888949;35405771500;57210439880;57918408400;57215570165;56489064900;6603657495;55240236800;56402957700;54879566700;57210415152;48862093400;57201015520;23008845000;23005832200;57918408500;55135979600;6603135992;57200947015;56910249400;57200946975;57200940312;57211528198;56148984900;55338758300;57210416232;56731068600;57195225090;56647…	The impact of the initial COVID-19 outbreak on young adults’ mental health: a longitudinal study of risk and resilience factors	2022	Scientific Reports	12	1	16659				2	10.1038/s41598-022-21053-2	https://www.scopus.com/inward/record.uri?eid=2-s2.0-85139354792&doi=10.1038%2fs41598-022-21053-2&partnerID=40&md5=73c0e674a394954854ef837db38b35df	Department of Psychiatry, University of Cambridge, Douglas House, 18B Trumpington Road, Cambridge, CB2 8AH, United Kingdom; Cambridgeshire and Peterborough NHS Foundation Trust, Cambridge, United Kingdom; National Institute for Health Research, Applied Research Collaboration, East of England, Cambridge, United Kingdom; Department of Kinanthropology and Humanities, Charles University, Prague, Czec…	Wiedemann, A., Department of Psychiatry, University of Cambridge, Douglas House, 18B Trumpington Road, Cambridge, CB2 8AH, United Kingdom, Cambridgeshire and Peterborough NHS Foundation Trust, Cambridge, United Kingdom, National Institute for Health Research, Applied Research Collaboration, East of England, Cambridge, United Kingdom; Stochl, J., Department of Psychiatry, University of Cambridge, …	Few studies assessing the effects of COVID-19 on mental health include prospective markers of risk and resilience necessary to understand and mitigate the combined impacts of the pandemic, lockdowns, and other societal responses. This population-based study of young adults includes individuals from the Neuroscience in Psychiatry Network (n = 2403) recruited from English primary care services and …		adult; anxiety; communicable disease control; depression; epidemic; female; human; longitudinal study; male; mental health; pandemic; prospective study; young adult; Adult; Anxiety; Communicable Disease Control; COVID-19; Depression; Disease Outbreaks; Female; Humans; Longitudinal Studies; Male; Mental Health; Pandemics; Prospective Studies; SARS-CoV-2; Young Adult					Wellcome Trust, WT: 095844/Z/11/Z; National Institute for Health and Care Research, NIHR: 110049/Z/15/Z & 110049/Z/15/A; University College London, UCL; NIHR Cambridge Biomedical Research Centre	Data collection was supported by a strategic award from the Wellcome Trust (095844/Z/11/Z) to the University of Cambridge (IMG, ETB, PBJ) and University College London (RJD, PF). Data management was supported by the NIHR Cambridge Bioresource and data analysis by the NIHR ARC East of England. These funders had no role in determining our study design, hypotheses, interpretation, or the writing of …										Tsamakis, K., COVID-19 and its consequences on mental health (review) (2021) Exp. Ther. Med., 21, pp. 1-7; Torjesen, I., Covid-19: Mental health services must be boosted to deal with ‘tsunami’ of cases after lockdown (2020) BMJ, 369. , PID: 32417756; Pierce, M., Says who? The significance of sampling in mental health surveys during COVID-19 (2020) Lancet Psychiatry, 7, pp. 567-568. , PID: 3250246…	Wiedemann, A.; Department of Psychiatry, Douglas House, 18B Trumpington Road, United Kingdom; email: aw778@medschl.cam.ac.uk			Nature Research					20452322			36198725	English	Sci. Rep.	Article
Bauer A.E., Guintivano J., Krohn H., Sullivan P.F., Meltzer-Brody S.	41961188400;55607903400;57202628258;7402033718;6603020320;	The longitudinal effects of stress and fear on psychiatric symptoms in mothers during the COVID-19 pandemic	2022	Archives of Women's Mental Health	25	6		1067	1078			10.1007/s00737-022-01265-1	https://www.scopus.com/inward/record.uri?eid=2-s2.0-85138724066&doi=10.1007%2fs00737-022-01265-1&partnerID=40&md5=e0a3d31f230fd8483b3d18e43b8c5fd5	Department of Psychiatry, University of North Carolina at Chapel Hill, CB #7160, 234 Medical Wing C, Chapel Hill, NC 27599, United States; Department of Genetics, University of North Carolina at Chapel Hill, Chapel Hill, NC, United States; Department of Medical Epidemiology and Biostatistics, Karolinska Institutet, Stockholm, Sweden	Bauer, A.E., Department of Psychiatry, University of North Carolina at Chapel Hill, CB #7160, 234 Medical Wing C, Chapel Hill, NC 27599, United States; Guintivano, J., Department of Psychiatry, University of North Carolina at Chapel Hill, CB #7160, 234 Medical Wing C, Chapel Hill, NC 27599, United States; Krohn, H., Department of Psychiatry, University of North Carolina at Chapel Hill, CB #7160, …	The COVID-19 pandemic has been particularly difficult for mothers. Women with a history of peripartum depression (PPD) may be vulnerable to relapse. We sought to understand changes in depressive and anxious symptoms throughout the pandemic and which stressors increased symptoms in women with a history of PPD. In June 2020, all US participants with a history of PPD (n = 12,007) in the global MomGe…	Anxiety; COVID-19; Depression; Longitudinal; Postpartum; Stress	adult; anxiety; Article; childbirth; clinical outcome; cohort analysis; controlled study; coronavirus disease 2019; demographics; demography; depression; diabetes mellitus; Edinburgh Postnatal Depression Scale; fear; female; follow up; Generalized Anxiety Disorder-7; health status; hospitalization; human; immunocompromised patient; kidney failure; life stress; liver disease; longitudinal study; m…					National Institute of Mental Health, NIMH: 5K01MH116413-04, 5K01MH120352-03; Sage Therapeutics; Foundation of Hope for Research and Treatment of Mental Illness	SMB receives research grant funding from Sage Therapeutics and has done educational consulting with MedScape (WebMD).	This work was supported by the Foundation of Hope and the National Institute of Mental Health (AB, grant number 5K01MH120352-03; JG, grant number 5K01MH116413-04).	We thank the MomGenes Fight PPD participants, who continue to take part in this ongoing study.								(2020) Patients with depression and anxiety surge as psychologists respond to the coronavirus pandemic., , https://www.apa.org/news/press/releases/2020/11/anxiety-depression-treatment, Retrieved from, Accessed 10 Apr 2022; Demand for mental health treatment continues to increase, say psychologists (2021) Press Release., , https://www.apa.org/news/press/releases/2021a/10/mental-health-treatment-de…	Bauer, A.E.; Department of Psychiatry, CB #7160, 234 Medical Wing C, United States; email: anna_bauer@med.unc.edu			Springer					14341816		AWMHF	36151337	English	Arch. Women's Ment. Health	Article
Taha D.-E., Ibrahim A., El-Halwagy S., Elbaset M.A., Ashour R., Nabeeh H., Samaha I.I.	55941609300;57212420790;55551863100;57189657709;57217311806;56451081700;57199560039;	Male sexual health predictors during the Covid-19 outbreak: a multicenter study	2022	African Journal of Urology	28	1	49					10.1186/s12301-022-00318-2	https://www.scopus.com/inward/record.uri?eid=2-s2.0-85138701738&doi=10.1186%2fs12301-022-00318-2&partnerID=40&md5=a320a67d799efdec37b75891e6b9e6cf	Department of Urology, Faculty of Medicine, Kafrelsheikh University, Kafrelsheikh, Egypt; Department of Urology, Zagazig University, Zagazig, Egypt; Department of Urology, Urology and Nephrology Center, Mansoura University, Mansoura, Egypt	Taha, D.-E., Department of Urology, Faculty of Medicine, Kafrelsheikh University, Kafrelsheikh, Egypt; Ibrahim, A., Department of Urology, Faculty of Medicine, Kafrelsheikh University, Kafrelsheikh, Egypt; El-Halwagy, S., Department of Urology, Faculty of Medicine, Kafrelsheikh University, Kafrelsheikh, Egypt; Elbaset, M.A., Department of Urology, Urology and Nephrology Center, Mansoura Universit…	Background: Pandemic-induced feelings of fear and worry are all psychological implications of the COVID-19 pandemic. The goal of this study was to see how the COVID-19 pandemic affected male Sexual Health and to look for plausible predictors. Methods: Married males were asked to fill out an Arabic Sexual Health questionnaire. Before and during the lockdown. Additionally, generalized Anxiety Disor…	COVID-19; Depressive disorder; Pandemics; Sexual health	adult; Article; controlled study; coronavirus disease 2019; depression; DSM-IV; erectile dysfunction; generalized anxiety disorder; Generalized Anxiety Disorder-7; human; informed consent; International Index of Erectile Function; Likert scale; male; middle aged; multicenter study; Patient Health Questionnaire 9; questionnaire; sexual health; sexual intercourse; smoking habit						None.										Wang, D., Hu, B., Hu, C., Clinical characteristics of 138 hospitalized patients With 2019 novel coronavirus-infected pneumonia in Wuhan China (2020) Jama, 323 (11), pp. 1061-1069. , COI: 1:CAS:528:DC%2BB3cXlvVSqtbY%3D; (2020) WHO. Mental Health and Covid-19, , .https://www.euro.who.int/en/health-topics/healthemergencies/; Pradhan, A., Olsson, P.E., Sex differences in severity and mortality from C…	Taha, D.-E.; Department of Urology, Egypt; email: drdiaaeldin@gmail.com			Springer Science and Business Media Deutschland GmbH					11105704				English	Afr. J. Urol.	Article
McKinley B., Daines B., Allen M., Pulsipher K., Zapata I., Wilde B.	57478366700;57408870500;57477862100;57221642330;37048162400;57205143643;	Mental health and sleep habits during preclinical years of medical school	2022	Sleep Medicine	100			291	297			10.1016/j.sleep.2022.09.001	https://www.scopus.com/inward/record.uri?eid=2-s2.0-85138143960&doi=10.1016%2fj.sleep.2022.09.001&partnerID=40&md5=ad38a836a296619a2fc38d1976e51905	Department of Primary Care, Rocky Vista University College of Osteopathic Medicine, Ivins, UT 84738, United States; Department of Biomedical Sciences, Rocky Vista University College of Osteopathic Medicine ParkerCO 80134, United States	McKinley, B., Department of Primary Care, Rocky Vista University College of Osteopathic Medicine, Ivins, UT 84738, United States; Daines, B., Department of Primary Care, Rocky Vista University College of Osteopathic Medicine, Ivins, UT 84738, United States; Allen, M., Department of Primary Care, Rocky Vista University College of Osteopathic Medicine, Ivins, UT 84738, United States; Pulsipher, K.,…	Objectives: The purpose of this non interventional study was to define changes in anxiety, depression, and sleep quality of medical students in their first two years of medical school while considering potential risk factors of self-reported chronic disease, sleep quantity, year of medical school and exercise habits. Since this study was ongoing during the COVID-19 pandemic, its effect was also e…	C; COVID-19; Exercise; GAD-7; hronic disease; Medical school; PHQ-9; PSQI; Sleep quality	anxiety disorder; Article; chronic disease; clinical assessment; clinical effectiveness; clinical evaluation; cohort analysis; controlled study; coronavirus disease 2019; depression; disease severity; distress syndrome; Generalized Anxiety Disorder-7; health service; health survey; human; longitudinal study; major clinical study; medical school; medical student; mental health; pandemic; Patient H…																Slavin, S.J., Schindler, D.L., Chibnall, J.T., Medical student mental health 3.0 (2014) Acad Med, 89 (4), pp. 573-577; Cirone, J., Saks, N.S., Medical student engagement in extracurricular activities (2015) Med Sci Educ, 25 (3), pp. 293-297; Almalki, S.A., Almojali, A.I., Alothman, A.S., Masuadi, E.M., Alaqeel, M.K., Burnout and its association with extracurricular activities among medical studen…	Zapata, I.8401 S. Chambers Rd. Parker, United States; email: izapata@rvu.edu Wilde, B.255 E. Center St, United States; email: bwilde@rvu.edu			Elsevier B.V.					13899457		SMLEA	36148761	English	Sleep Med.	Article
Banik R., Islam M.S., Ahmed M., Koly K.N., Mubarak M., Rahman M., Zhai Z.W., Sikder M.T., Potenza M.N.	57212134381;57215661510;57679342900;57217036585;57894309800;57220064058;57217441350;54786077400;7006591634;	General psychiatric symptoms among Bangladeshi people approximately one year after the onset of the COVID-19 pandemic	2022	BMC Psychiatry	22	1	615					10.1186/s12888-022-04232-3	https://www.scopus.com/inward/record.uri?eid=2-s2.0-85138141548&doi=10.1186%2fs12888-022-04232-3&partnerID=40&md5=e3d7e425cc865df31d5ed7ab0396190e	Department of Public Health and Informatics, Jahangirnagar University, Savar, Dhaka, 1342, Bangladesh; Centre for Advanced Research Excellence in Public Health, Dhaka, Savar, 1342, Bangladesh; Health System and Population Studies Division, International Centre for Diarrhoeal Disease Research, Bangladesh (icddr,b), Mohakhali, Dhaka, 1212, Bangladesh; Program in Neuroscience, Middlebury College, Mi…	Banik, R., Department of Public Health and Informatics, Jahangirnagar University, Savar, Dhaka, 1342, Bangladesh; Islam, M.S., Department of Public Health and Informatics, Jahangirnagar University, Savar, Dhaka, 1342, Bangladesh, Centre for Advanced Research Excellence in Public Health, Dhaka, Savar, 1342, Bangladesh; Ahmed, M., Department of Public Health and Informatics, Jahangirnagar Universit…	Background: Coronavirus disease-2019 (COVID-19) has had negative physical and mental impacts on people globally. The current study examined general psychiatric symptoms (fear, anxiety, depression, and insomnia) and loneliness, and their interrelationships and correlates among Bangladeshi individuals approximately 1 year after the onset of the COVID-19 outbreak. Methods: An internet-based cross-se…	Anxiety; Bangladesh; COVID-19; Depression; Fear; Insomnia; Loneliness	alcohol; adult; age; alcohol consumption; anxiety; Article; Bangladeshi; chronic disease; cigarette smoking; coronavirus disease 2019; correlation analysis; cross-sectional study; depression; educational status; employment status; exercise; fear; fear of COVID-19 scale; female; food availability; Generalized Anxiety Disorder-7; health status; health survey; home quarantine; household income; huma…		alcohol, 64-17-5			QYZDB‐SSW‐SMC058; 2021JDJQ0002, 2021VBA0003, 2021YJ0088; National Natural Science Foundation of China, NSFC: 2019QZKK0501, 32100396, 32220103004; Chinese Academy of Sciences, CAS: XDB31000000; Youth Innovation Promotion Association of the Chinese Academy of Sciences, YIPA CAS: 151751KYSB20190024, 2021370	The authors would like to express the most profound gratitude to all of the respondents who participated in this study voluntarily and spontaneously. Furthermore, the authors wish to express their sincere appreciation for the contributions and assistance of Liva Haque, Saida Mahmuda Rahman, Md. Al Amin, Nayma Ahmmed, Jannatul Mawa, Sangita Chakraborty, Ikram Hossen, Alvi Nitul, Naimur Rahman, Sha…	We thank Bao‐Lin Zhang for technical assistance about the genomic data analysis; Professor Robert W. Murphy for improving this manuscript; and Yong Zhang, Xingru Xiang, Zhong‐Liang Peng, Yu‐Qi Cheng, Jun‐Jie Huang for their help in the field. This study was supported by the Strategic Priority Research Programme of Chinese Academy of Sciences (CAS) (XDB31000000); the National Natural Science Found…									Wang, C., Horby, P.W., Hayden, F.G., Gao, G.F., A novel coronavirus outbreak of global health concern (2020) Lancet., 395, pp. 470-473. , COI: 1:CAS:528:DC%2BB3cXnsVaisLg%3D, PID: 31986257; Lu, H., Stratton, C.W., Tang, Y.W., Outbreak of pneumonia of unknown etiology in Wuhan, China: the mystery and the miracle (2020) J Med Virol, 92, pp. 401-402. , COI: 1:CAS:528:DC%2BB3cXntVKntr0%3D, PID: 31950…	Banik, R.; Department of Public Health and Informatics, Savar, Bangladesh; email: rajonbanik.phi.ju@gmail.com Islam, M.S.; Centre for Advanced Research Excellence in Public Health, Dhaka, Bangladesh; email: islam.msaiful@outlook.com Sikder, M.T.; Department of Public Health and Informatics, Savar, Bangladesh; email: sikder@juniv.edu			BioMed Central Ltd					1471244X		BPMSC	36123664	English	BMC Psychiatry	Article
Zhao Y.-J., Xing X., Tian T., Wang Q., Liang S., Wang Z., Cheung T., Su Z., Tang Y.-L., Ng C.H., Sha S., Xiang Y.-T.	57216173754;57193570525;56921434600;57892126000;57207356667;57474705600;56828857900;57212560726;7404592408;57217075868;56921623900;35241398400;	Post COVID-19 mental health symptoms and quality of life among COVID-19 frontline clinicians: a comparative study using propensity score matching approach	2022	Translational Psychiatry	12	1	376				1	10.1038/s41398-022-02089-4	https://www.scopus.com/inward/record.uri?eid=2-s2.0-85138127697&doi=10.1038%2fs41398-022-02089-4&partnerID=40&md5=98544ef5d965e0b06f40e4d66b4599f4	Unit of Psychiatry, Department of Public Health and Medicinal Administration, & Institute of Translational Medicine, Faculty of Health Sciences, University of Macau, Macau; Centre for Cognitive and Brain Sciences, University of Macau, Macau; Institute of Advanced Studies in Humanities and Social Sciences, University of Macau, Macau; The National Clinical Research Center for Mental Disorders & Bei…	Zhao, Y.-J., Unit of Psychiatry, Department of Public Health and Medicinal Administration, & Institute of Translational Medicine, Faculty of Health Sciences, University of Macau, Macau, Centre for Cognitive and Brain Sciences, University of Macau, Macau, Institute of Advanced Studies in Humanities and Social Sciences, University of Macau, Macau; Xing, X., The National Clinical Research Center for…	Background: The extent and severity of post-COVID-19 mental health symptoms among frontline clinicians are not clear. This study compared mental health symptoms (i.e., depression, anxiety, and insomnia symptoms) and global quality of life (QOL) after the first COVID-19 outbreak between the COVID-19 treating and non-COVID-19 treating frontline clinicians. Methods: This cross-sectional, comparative…		adult; anxiety; Article; China; comparative study; controlled study; coronavirus disease 2019; cross-sectional study; depression; female; financial management; Generalized Anxiety Disorder Scale; human; insomnia; Insomnia Severity Index; major clinical study; male; mental health; Patient Health Questionnaire 9; propensity score; quality of life; WHOQOL-BREF; workplace violence; insomnia; quality …					PX2018063; Beijing Municipal Excellent Talents Foundation: 2017000021469G222; Beijing Hospital Authority; Universidade de Macau, UM: MYRG2019-00066-FHS, MYRG2022-00187-FHS; Beijing Municipal Science and Technology Commission, BMSTC: Z181100001718124	We thank Mr. Changshun Xu, Mr. Cunliang Wang and Mr. Yan Li and other staff in Beijing Hospital Authority who contributed to this study. We also thank all clinicians who participated in this study. The study was supported by the Beijing Municipal Administration of Hospitals Incubating Program (PX2018063), Beijing Municipal Science & Technology Commission (Z181100001718124), Beijing Talents Founda…	We thank Mr. Changshun Xu, Mr. Cunliang Wang and Mr. Yan Li and other staff in Beijing Hospital Authority who contributed to this study. We also thank all clinicians who participated in this study. The study was supported by the Beijing Municipal Administration of Hospitals Incubating Program (PX2018063), Beijing Municipal Science & Technology Commission (Z181100001718124), Beijing Talents Founda…									(2020) Naming the coronavirus disease (COVID-19) and the virus that causes it., , https://www.whoint/emergencies/diseases/novel-coronavirus-2019/technical-guidance/naming-the-coronavirus-disease-(covid-2019)-and-the-virus-that-causes-it.Accessed11Feb2020; https://www.whoint/dg/speeches/detail/who-director-general-s-opening-remarks-at-the-media-briefing-on-covid-19–11-march-2020, WHO Director-Gene…	Xiang, Y.-T.; Unit of Psychiatry, Macau; email: xyutly@gmail.com Sha, S.; The National Clinical Research Center for Mental Disorders & Beijing Key Laboratory of Mental Disorders, China; email: sarahbon@163.com Ng, C.H.; Department of Psychiatry, Australia; email: cng@unimelb.edu.au			Springer Nature					21583188			36085292	English	Transl. Psychiatry	Article
Gosselin P., Castonguay C., Goyette M., Lambert R., Brisson M., Landreville P., Grenier S.	7006375252;57891360300;57891360400;57890234000;57891583900;6701641269;34771057200;	Anxiety among older adults during the COVID-19 pandemic	2022	Journal of Anxiety Disorders	92		102633					10.1016/j.janxdis.2022.102633	https://www.scopus.com/inward/record.uri?eid=2-s2.0-85138026222&doi=10.1016%2fj.janxdis.2022.102633&partnerID=40&md5=da6ef37bdb3cd94284b02d559b65c144	Department of Psychology, Université de Sherbrooke, Sherbrooke, Québec, Canada; Institut universitaire de première ligne en santé et services sociaux – Centre intégré universitaire en santé et services sociaux de l′Estrie - CHUS (CIUSSS de l′Estrie-CHUS), Sherbrooke, Québec, Canada; School of Psychology, Université Laval, Québec, Québec, Canada; Centre d′excellence sur le vieillissement de Québec…	Gosselin, P., Department of Psychology, Université de Sherbrooke, Sherbrooke, Québec, Canada, Institut universitaire de première ligne en santé et services sociaux – Centre intégré universitaire en santé et services sociaux de l′Estrie - CHUS (CIUSSS de l′Estrie-CHUS), Sherbrooke, Québec, Canada; Castonguay, C., Department of Psychology, Université de Sherbrooke, Sherbrooke, Québec, Canada, Insti…	A growing body of research examines the COVID-19 pandemic's effects on well-being. Only few studies focus on older adults or explore the predictors of COVID-19-related anxiety. Intolerance of uncertainty (IU) and some behaviors (e.g., avoidance, procrastination) are linked to anxiety among older adults and could both be relevant to consider in a pandemic context. This study measured the occurrenc…	Anxiety; Behaviors; COVID-19; Intolerance of uncertainty; Older adults	adult; aged; anxiety; anxiety assessment; Article; avoidance behavior; behavior; behavior disorder; behavioral manifestations questionnaire; coronavirus disease 2019; COVID Stress Scales; cross-sectional study; de Jong Gierveld Loneliness Scale; distress syndrome; educational status; fear of COVID-19 scale; female; Generalized Anxiety Disorder-7; human; illness worry scale; intolerance of uncerta…																Altunoz, U., Kokurcan, A., Kirici, S., Bastug, G., Ozel-Kizil, E.T., Clinical characteristics of generalized anxiety disorder: Older vs young adults (2018) Nordic Journal of Psychiatry, 72 (2), pp. 97-102; Antommaria, A., Gibb, T.S., McGuire, A.L., Wolpe, P.R., Wynia, M.K., Applewhite, M.K., Eberl, J.T., Ventilator triage policies during the COVID-19 pandemic at U.S. hospitals associated with mem…	Gosselin, P.; Department of Psychology, 2500 boul. de l′Universite, Sherbrooke, Canada; email: Patrick.Gosselin@USherbrooke.ca			Elsevier Ltd					08876185		JADIE	36115079	English	J. Anxiety Disord.	Article
Monistrol-Mula A., Felez-Nobrega M., Moneta M.V., Condominas E., Vilagut G., Martin-Iñigo L., Domènech-Abella J., Sánchez-Niubó A., Mortier P., Cristóbal-Narváez P., Olaya B., Alonso J., Haro J.M.	57203135096;57193887506;57212431815;57875475400;6602130084;57474151000;57192205064;22836101000;55626329800;55810294800;25122933900;7403482329;57215877903;	Mental health symptoms 1 year after the COVID-19 outbreak in Spain: The role of pre-existing mental disorders and their type	2022	Journal of Affective Disorders	318			22	28			10.1016/j.jad.2022.08.127	https://www.scopus.com/inward/record.uri?eid=2-s2.0-85137299165&doi=10.1016%2fj.jad.2022.08.127&partnerID=40&md5=bd6fffc4335b1e035cbf5cb9bd01c672	Research, Teaching and Innovation Unit, Parc Sanitari Sant Joan de Déu, Barcelona, Sant Boi de Llobregat, Spain; Centre for Biomedical Research on Mental Health (CIBERSAM), Spain; Health Services Research Unit, Hospital del Mar Medical Research Institute (IMIM), Barcelona, Spain; Centre for Biomedical Research on Epidemiology and Public Health (CIBERESP), Madrid, Spain; Parc Sanitari Sant Joan de…	Monistrol-Mula, A., Research, Teaching and Innovation Unit, Parc Sanitari Sant Joan de Déu, Barcelona, Sant Boi de Llobregat, Spain, Centre for Biomedical Research on Mental Health (CIBERSAM), Spain; Felez-Nobrega, M., Research, Teaching and Innovation Unit, Parc Sanitari Sant Joan de Déu, Barcelona, Sant Boi de Llobregat, Spain, Centre for Biomedical Research on Mental Health (CIBERSAM), Spain; …	Background: The type of pre-existing disorder might determine changes in mental health symptoms (i.e., anxiety, depression) during the COVID-19 pandemic and influence the effect of psychological factors (e.g., social support, resilience, stress) on such symptoms. Methods: Longitudinal data from two assessments (June-2020 and February/March-2021) collected through telephone interviews (Spanish gen…	Affective disorders; Resilience; SARS-CoV-2; Social support; Stress	anxiety; anxiety disorder; depression; epidemic; female; human; insurance; male; mental health; middle aged; pandemic; Spain; Anxiety; Anxiety Disorders; COVID-19; Depression; Disease Outbreaks; Female; Humans; Male; Mental Health; Middle Aged; Pandemics; Preexisting Condition Coverage; SARS-CoV-2; Spain					101016127, CD18/00049, CD20/00036; Federación Española de Enfermedades Raras, FEDER: COV20/00711; Instituto de Salud Carlos III, ISCIII; Ministerio de Ciencia e Innovación, MICINN; Centro de Investigación Biomédica en Red de Salud Mental, CIBERSAM	This work was supported by the Instituto de Salud Carlos III (ISCIII) , Ministerio de Ciencia e Innovación/FEDER , (grant number COV20/00711 ) and by the Centro de Investigación Biomédica Red de Salud Mental ( CIBERSAM ), ISCIII, Madrid, Spain. Additional support was received by the European Union's Horizon 2020 Framework Program under grant agreement No 101016127 , and the ISCIII , ( CD20/00036 …										Abdalla, S.M., Ettman, C.K., Cohen, G.H., Galea, S., Mental health consequences of COVID-19: a nationally representative cross-sectional study of pandemic-related stressors and anxiety disorders in the USA (2021) BMJ Open, 11 (8); Abramowitz, J.S., Blakey, S.M., (2020) Clinical handbook of fear and anxiety: Maintenance processes and treatment mechanisms., , American Psychological Association; Asm…	Felez-Nobrega, M.; Parc Sanitari Sant Joan de Déu, Barcelona, Spain; email: mireia.felez@sjd.es			Elsevier B.V.					01650327		JADID	36058361	English	J. Affective Disord.	Article
Karaca C., Dincer M.T., Ozcan S.G., Sarac B., Ahmadzada S., Alagoz S., Bakir A., Kiykim E., Trabulus S., Seyahi N.	57210806353;57210808118;57441647200;57480193800;57220007856;50260925600;57195836669;56018882300;36143542600;6506858736;	The impact of the COVID-19 pandemic on Fabry Disease Patients: an examination of Mood Status, Therapy Adherence, and COVID-19 infection	2022	Orphanet Journal of Rare Diseases	17	1	338					10.1186/s13023-022-02491-7	https://www.scopus.com/inward/record.uri?eid=2-s2.0-85137241488&doi=10.1186%2fs13023-022-02491-7&partnerID=40&md5=f7f8cd5f586b8f89d63c02a676e891bb	Department of Nephrology, Cerrahpasa Medical Faculty, Istanbul University - Cerrahpasa, Kocamustafapaşa St. No: 53, Fatih, Istanbul, 34360, Turkey; Department of Internal Medicine, Cerrahpasa Medical Faculty, Istanbul University - Cerrahpasa, Istanbul, Turkey; Department of Pediatric Nutrition and Metabolism, Cerrahpasa Medical Faculty, Istanbul University - Cerrahpasa, Istanbul, Turkey; Departme…	Karaca, C., Department of Nephrology, Cerrahpasa Medical Faculty, Istanbul University - Cerrahpasa, Kocamustafapaşa St. No: 53, Fatih, Istanbul, 34360, Turkey; Dincer, M.T., Department of Nephrology, Cerrahpasa Medical Faculty, Istanbul University - Cerrahpasa, Kocamustafapaşa St. No: 53, Fatih, Istanbul, 34360, Turkey; Ozcan, S.G., Department of Internal Medicine, Cerrahpasa Medical Faculty, Ist…	Background: Fabry disease (FD) is a rare metabolic disorder, in which a lifelong enzyme replacement therapy (ERT) constitutes the cornerstone of disease-specific therapy. In this study, we examined the effects of the COVID-19 pandemic and lockdown measures on the management of FD patients. Methods: We collected data in three main domains; mood status, adherence to ERT, and COVID-19 infection. We …	COVID-19; Enzyme replacement therapy; Fabry disease; Psychological effect	agalsidase alfa; agalsidase beta; corticosteroid; favipiravir; hydroxychloroquine; adult; aged; ageusia; anosmia; anxiety disorder; Article; behavior assessment; chronic kidney failure; clinical evaluation; cohort analysis; comparative study; controlled study; coronavirus disease 2019; coughing; cross-sectional study; depression; diarrhea; dyspnea; enzyme replacement; Fabry disease; female; fever…		agalsidase alfa, 104138-64-9; favipiravir, 259793-96-9; hydroxychloroquine, 118-42-3, 525-31-5, 137433-23-9, 137433-24-0				No funds, grants, or other support was received.										Germain, D.P., Fabry disease (2010) Orphanet J Rare Dis, 5, p. 30; WHO Director-General’s Opening Remarks at the Media Briefing on COVID-19, , https://www.who.int/director-general/speeches/detail/who-director-general-s-opening-remarks-at-the-media-briefing-on-covid-19---11-march-2020, Internet; (2021) Circular Letter on the Curfew for Those 65 Years and over and Those with Chronic Illnesses, , ht…	Seyahi, N.; Department of Nephrology, Kocamustafapaşa St. No: 53, Fatih, Turkey; email: nseyahi@yahoo.com			BioMed Central Ltd					17501172			36064417	English	Orphanet J. Rare Dis.	Article
Albatineh A.N., Dalvand P., Aslani M., Saritas S., Baghi V., Ghanei Gheshlagh R.	15055232600;57500152700;57200398405;57201879131;56806926800;57344289400;	Prevalence and factors associated with COVID-19 vaccine acceptance among the general population in Asadabad, Iran: a cross-sectional study	2022	Tropical Medicine and Health	50	1	59					10.1186/s41182-022-00453-0	https://www.scopus.com/inward/record.uri?eid=2-s2.0-85137199908&doi=10.1186%2fs41182-022-00453-0&partnerID=40&md5=174679d3c1584949ba42868b82f60fd9	Department of Community Medicine and Behavioural Sciences, Faculty of Medicine, Kuwait University, Kuwait City, Kuwait; Department of Mathematics, Shahrood University of Technology, Shahrood, Iran; Department of Nursing, Asadabad School of Medical Sciences, Asadabad, Iran; Department of Surgical Nursing, Faculty of Nursing, Inonu University, Campus 44280, Malatya, Turkey; Be’sat Hospital, Kurdist…	Albatineh, A.N., Department of Community Medicine and Behavioural Sciences, Faculty of Medicine, Kuwait University, Kuwait City, Kuwait; Dalvand, P., Department of Mathematics, Shahrood University of Technology, Shahrood, Iran; Aslani, M., Department of Nursing, Asadabad School of Medical Sciences, Asadabad, Iran; Saritas, S., Department of Surgical Nursing, Faculty of Nursing, Inonu University, …	Background: Vaccination can be an essential protective measure against Coronavirus disease 2019 (COVID-19) if well received by the public. Various factors affect the acceptance or refusal of vaccines. Several waves of COVID-19 caused much death in Iran. This study aimed to evaluate the acceptance of the COVID-19 vaccine in the general population of Asadabad in 2021. Methods: In this cross-section…	COVID-19; COVID-19 vaccine acceptance; Iran; Vaccination	SARS-CoV-2 vaccine; adolescent; adult; aged; Article; child; controlled study; coronavirus disease 2019; cross-sectional study; demographics; family history; fear of COVID-19 scale; female; health care personnel; human; Iran; male; population; prevalence; social acceptance; socioeconomics; trust; vaccination; vaccination refusal						The researchers would like to express their gratitude to the Deputy of Research of the Asadabad School of Medical Sciences for acceptance, and approval of this research project.										Ghanei Gheshlagh, R., Abdi, K., Ebadi, A., Moradveisi, B., Hosseini, S.E., Zahednezhad, H., Development and validation of the Domestic Violence during Quarantine Scale (DVQS) (2021) J Public Health; Chaudhary, F.A., Ahmad, B., Khalid, M.D., Fazal, A., Javaid, M.M., Butt, D.Q., Factors influencing COVID-19 vaccine hesitancy and acceptance among the Pakistani population (2021) Hum Vaccines Immunoth…	Ghanei Gheshlagh, R.; Social Determinants of Health Research Center, Iran; email: rezaghanei30@gmail.com			BioMed Central Ltd					13488945				English	Trop. Med. Health	Article
Bodini L., Bonetto C., Cheli S., Del Piccolo L., Rimondini M., Rossi A., Carta A., Porru S., Amaddeo F., Lasalvia A.	57219467925;6701682315;57191036673;6603521501;8086876700;57199379483;7006829677;57190109731;6701332302;57197687797;	Effectiveness of a Mindful Compassion Care Program in reducing burnout and psychological distress amongst frontline hospital nurses during the COVID-19 pandemic: a study protocol for a randomized controlled trial	2022	Trials	23	1	734					10.1186/s13063-022-06666-2	https://www.scopus.com/inward/record.uri?eid=2-s2.0-85137159679&doi=10.1186%2fs13063-022-06666-2&partnerID=40&md5=839f67f93b9d7c93da98602a9b1319f3	Section of Psychiatry, Department of Neuroscience, Biomedicine and Movement Sciences, University of Verona, Policlinico “G.B. Rossi, ” P.le Scuro, 10, Verona, 37134, Italy; Center for Psychology and Health, Tages Charity, Florence, Italy; School of Human Health Sciences, University of Florence, Florence, Italy; Section of Clinical Psychology, Department of Neuroscience, Biomedicine and Movement S…	Bodini, L., Section of Psychiatry, Department of Neuroscience, Biomedicine and Movement Sciences, University of Verona, Policlinico “G.B. Rossi, ” P.le Scuro, 10, Verona, 37134, Italy; Bonetto, C., Section of Psychiatry, Department of Neuroscience, Biomedicine and Movement Sciences, University of Verona, Policlinico “G.B. Rossi, ” P.le Scuro, 10, Verona, 37134, Italy; Cheli, S., Center for Psycho…	Background: Recent studies have shown that nurses have been more affected by the COVID-19 pandemic than any other group of hospital workers in terms of anxiety, depression, and burnout. Several clinical studies had previously demonstrated the effectiveness of mindfulness and compassion interventions in reducing burnout and emotional distress amongst healthcare professionals. Methods and analysis:…	Burnout; Compassion; COVID-19; Healthcare workers; Mindfulness; Nurse	Article; clinical trial protocol; controlled study; coronavirus disease 2019; distress syndrome; emotional stress; feasibility study; Five Facet Mindfulness Questionnaire; Forms of Self Criticising Attacking and Self Reassuring Scale; frontline nurse; Generalized Anxiety Disorder-7; health care personnel; human; Impact of Stressful Events; Insomnia Severity Index; Italy; job stress; Maslach Burno…					Università degli Studi di Verona	This research will receive no specific grant from any funding agency in the public, commercial or not-for-profit sectors. The study will be supported by personal funding provided by the University of Verona to each investigator.										Lasalvia, A., Amaddeo, F., Porru, S., Carta, A., Tardivo, S., Bovo, C., Levels of burn-out among healthcare workers during the COVID-19 pandemic and their associated factors: a cross-sectional study in a tertiary hospital of a highly burdened area of north-east Italy (2021) BMJ Open., 11 (1); Lasalvia, A., Bonetto, C., Porru, S., Carta, A., Tardivo, S., Bovo, C., Ruggeri, M., Amaddeo, F., Psychol…	Lasalvia, A.; UOC Psichiatria, Italy; email: antonio.lasalvia@univr.it			BioMed Central Ltd					17456215			36056401	English	Trials	Article
Feinstein A., Amato M.P., Brichetto G., Chataway J., Chiaravalloti N.D., Cutter G., Dalgas U., DeLuca J., Farrell R., Feys P., Filippi M., Freeman J., Inglese M., Meza C., Motl R.W., Rocca M.A., Sandroff B.M., Salter A., the CogEx Research Team	7202235415;7103061535;6506371342;57212501583;6701625461;34568672500;24822008800;7102873425;15730994000;6602128573;7202268530;55472389400;7004371136;57216912478;7004580855;34973365100;41562065700;23467695100;	The late onset of emotional distress in people with progressive multiple sclerosis during the Covid-19 pandemic: longitudinal findings from the CogEx study	2022	Journal of Neurology	269	12		6202	6210			10.1007/s00415-022-11295-5	https://www.scopus.com/inward/record.uri?eid=2-s2.0-85136779094&doi=10.1007%2fs00415-022-11295-5&partnerID=40&md5=413dcebc12b82bbdb39de3dcb7ac8cd0	Department of Psychiatry, University of Toronto and Sunnybrook Health Sciences Centre, Toronto, ON M5R 3B6, Canada; Department NEUROFARBA, Section Neurosciences, University of Florence, Florence, Italy; IRCCS Fondazione Don Carlo Gnocchi, Florence, Italy; Scientific Research Area, Italian Multiple Sclerosis Foundation (FISM), via Operai 40, Genoa, 16149, Italy; AISM Rehabilitation Service, Italia…	Feinstein, A., Department of Psychiatry, University of Toronto and Sunnybrook Health Sciences Centre, Toronto, ON M5R 3B6, Canada, Department of Psychiatry, Sunnybrook Research Institute, 2075 Bayview Ave., FG 16, Toronto, ON M4N 3M5, Canada; Amato, M.P., Department NEUROFARBA, Section Neurosciences, University of Florence, Florence, Italy, IRCCS Fondazione Don Carlo Gnocchi, Florence, Italy; Bri…	Objective: An earlier follow-up study from the CogEx rehabilitation trial showed little change in symptoms of depression, anxiety and psychological distress during the first COVID-19 lockdown compared to pre-pandemic measurements. Here, we provide a second follow-up set of behavioral data on the CogEx sample. Methods: This was an ancillary, longitudinal follow-up study in CogEx, a randomized cont…	Anxiety; COVID-19; Depression; Longitudinal; Mental well-being; Progressive multiple sclerosis	adult; anxiety; Article; cognitive rehabilitation; controlled study; coronavirus disease 2019; Denmark; depression; disease course; disease duration; disease exacerbation; emotional stress; England; exercise; Expanded Disability Status Scale; female; follow up; health care survey; Hospital Anxiety and Depression Scale; human; late onset disorder; lockdown; longitudinal study; major clinical study…					National Multiple Sclerosis Society, NMSS; Bayer; Merck; Novartis; Roche; Biogen; Actelion Pharmaceuticals; Teva Pharmaceutical Industries; Fondation pour l'Aide à la Recherche sur la Sclérose en Plaques, ARSEP; Bristol-Myers Squibb Canada, BMS; NIHR Biomedical Research Centre, Royal Marsden NHS Foundation Trust/Institute of Cancer Research, BRC; Multiple Sclerosis Society of Canada, MSSOC: EGID3…	Supported by the MS Society of Canada (Grant # EGID3185).	Anthony Feinstein is on Advisory Boards for Akili Interactive and Roche, and reports grants from the MS Society of Canada, book royalties from Johns Hopkins University Press, Cambridge University Press, Amadeus Press and Glitterati Editions, and speaker’s honoraria from Novartis, Biogen, Roche and Sanofi-Genzyme. Maria Pia Amato received compensation for consulting services and/or speaking activi…									Hopkins, J., (2020), p. p. 1.. , https://coronavirus.jhu.edu/map.html, COVID-19 Map—Johns Hopkins Coronavirus Resource Center; Vercellino, M., Bosa, C., Alteno, A., Schillaci, V., Petracca, M., Marasciulo, S., Impact of COVID-19 lockdown on progressive multiple sclerosis patients (2022) Neurol Sci, 1, p. 3; Sormani, M.P., De Rossi, N., Schiavetti, I., Carmisciano, L., Cordioli, C., Moiola, L., Di…	Feinstein, A.; Department of Psychiatry, 2075 Bayview Ave., FG 16, Canada; email: ant.feinstein@utoronto.ca			Springer Science and Business Media Deutschland GmbH					03405354		JNRYA	35939096	English	J. Neurol.	Article
Vallières F., Murphy J., McBride O., Shevlin M., Gilmore B., Travers Á., Nolan A., Butter S., Karatzias T., Bentall R., Hyland P.	55651505500;7404113856;35724250800;7004128606;55849518000;57201495298;57224982954;57195152062;16425957200;56823917300;55113504900;	The role of psychosocial factors in explaining sex differences in major depression and generalized anxiety during the COVID-19 pandemic	2022	BMC Public Health	22	1	1563				1	10.1186/s12889-022-13954-8	https://www.scopus.com/inward/record.uri?eid=2-s2.0-85135987102&doi=10.1186%2fs12889-022-13954-8&partnerID=40&md5=208bc566672ae0fe8593ce7701add187	Trinity Centre for Global Health, University of Dublin, Trinity College, Dublin, Ireland; School of Psychology, Ulster University, Coleraine, United Kingdom; Education and Innovation in Health Systems, School of Nursing, Midwifery and Health Systems, UCD Centre for Interdisciplinary Research, University College Dublin, Dublin, Ireland; Department of Psychology, University of Sheffield, Cathedral …	Vallières, F., Trinity Centre for Global Health, University of Dublin, Trinity College, Dublin, Ireland; Murphy, J., School of Psychology, Ulster University, Coleraine, United Kingdom; McBride, O., School of Psychology, Ulster University, Coleraine, United Kingdom; Shevlin, M., School of Psychology, Ulster University, Coleraine, United Kingdom; Gilmore, B., Education and Innovation in Health Syst…	Background: Understanding how pandemics differentially impact on the socio-protective and psychological outcomes of males and females is important to develop more equitable public health policies. We assessed whether males and females differed on measures of major depression and generalized anxiety during the COVID-19 the pandemic, and if so, which sociodemographic, pandemic, and psychological va…	Anxiety; COVID-19 pandemic; Depression; Sex-differences	adult; anxiety; depression; female; human; major depression; male; mental health; pandemic; sexual characteristics; Adult; Anxiety; COVID-19; Depression; Depressive Disorder, Major; Female; Humans; Male; Mental Health; Pandemics; SARS-CoV-2; Sex Characteristics						The authors wish to thank the study participants for their time and willingness to take part in the study.										McLean, C.P., Asnaani, A., Litz, B.T., Hofmann, S.G., Gender differences in anxiety disorders: prevalence, course of illness, comorbidity and burden of illness (2011) J Psychiatr Res, 45 (8), pp. 1027-1035. , PID: 21439576; Salk, R.H., Hyde, J.S., Abramson, L.Y., Gender differences in depression in representative national samples: Meta-analyses of diagnoses and symptoms (2017) Psychol Bull, 143 (…	Vallières, F.; Trinity Centre for Global Health, Ireland; email: fvallier@tcd.ie			BioMed Central Ltd					14712458			35978320	English	BMC Public Health	Article
Pelucio L., Simões P., Dourado M.C.N., Quagliato L.A., Nardi A.E.	57205744724;55881675500;55274298900;57199179117;55915793000;	Depression and anxiety among online learning students during the COVID-19 pandemic: a cross-sectional survey in Rio de Janeiro, Brazil	2022	BMC Psychology	10	1	192				2	10.1186/s40359-022-00897-3	https://www.scopus.com/inward/record.uri?eid=2-s2.0-85135228873&doi=10.1186%2fs40359-022-00897-3&partnerID=40&md5=7596148098646fb18dea5d3aaac63ff9	Institute of Psychiatry, Universidade Federal Do Rio de Janeiro (UFRJ), (RJ), Rio de Janeiro, Brazil; Departament of Sociology and Political Science, Universidade Federal de Santa Catarina (UFSC), (RJ), Rio de Janeiro, Brazil	Pelucio, L., Institute of Psychiatry, Universidade Federal Do Rio de Janeiro (UFRJ), (RJ), Rio de Janeiro, Brazil; Simões, P., Departament of Sociology and Political Science, Universidade Federal de Santa Catarina (UFSC), (RJ), Rio de Janeiro, Brazil; Dourado, M.C.N., Institute of Psychiatry, Universidade Federal Do Rio de Janeiro (UFRJ), (RJ), Rio de Janeiro, Brazil; Quagliato, L.A., Institute o…	Background: The COVID-19 pandemic introduced a global need to explore the potential and challenges of online education. Objective: To evaluate the presence of depression and anxiety in university students and their level of satisfaction with online learning during the period of social isolation caused by the COVID-19 pandemic. Method: A cross-sectional design was used to evaluate 152 online learn…	Anxiety; Depression; Mental health; Online learning; Pandemic; Students	anxiety; Brazil; cross-sectional study; depression; education; epidemiology; female; human; male; pandemic; psychology; student; university; Anxiety; Brazil; COVID-19; Cross-Sectional Studies; Depression; Education, Distance; Female; Humans; Male; Pandemics; SARS-CoV-2; Students; Universities					Conselho Nacional de Desenvolvimento Científico e Tecnológico, CNPq; Fundação Carlos Chagas Filho de Amparo à Pesquisa do Estado do Rio de Janeiro, FAPERJ	Marcia Cristina Nascimento Dourado and Antonio Egidio Nardi are researchers funded by the Conselho Nacional de Desenvolvimento Científico e Tecnológico (National Council for Scientific and Technological Development) (CNPq) and Fundação Carlos Chagas Filho de Amparo à Pesquisa do Estado do Rio de Janeiro (Carlos Chagas Filho Foundation for Research Support in the State of Rio de Janeiro)–FAPERJ.										Banerjee, A., Kulcsar, K., Misra, V., Frieman, M., Mossman, K., Bats and Coronaviruses (2019) Viruses, 11 (1), p. 41; Coronavirus Disease (Covid-19) Outbreak: Rights, Roles and Responsibilities of Health Workers, Including Key Considerations for Occupational Safety (2019) World Heal Organ, pp. 1-3. , https://www.who.int/docs/default-source/coronaviruse/who-rights-roles-respon-hw-covid-19.pdf?sfvr…	Pelucio, L.; Institute of Psychiatry, (RJ), Brazil; email: luisapelucio@hotmail.com			BioMed Central Ltd					20507283			35922866	English	BMC Psychol.	Article
Bacaro V., Meneo D., Curati S., Buonanno C., De Bartolo P., Riemann D., Mancini F., Martoni M., Baglioni C.	55520660600;57221731371;57226112541;56954808200;24922521800;7103166969;57209693765;6503920075;35344635900;	The impact of COVID-19 on Italian adolescents’ sleep and its association with psychological factors	2022	Journal of Sleep Research	31	6	e13689				1	10.1111/jsr.13689	https://www.scopus.com/inward/record.uri?eid=2-s2.0-85133935264&doi=10.1111%2fjsr.13689&partnerID=40&md5=988b529acf4aa279b09461cb5a67153b	Human Sciences Department, University of Rome Guglielmo Marconi Rome, Rome, Italy; Department of Psychology, University of Bologna, Bologna, Italy; Association of Cognitive Psychology, School of Cognitive Psychotherapy, Rome, Italy; Department of Clinical Psychology and Psychophysiology/Sleep, Medicine, Centre for Mental Disorders, University Medical Centre, Freiburg, Germany; Department of Exper…	Bacaro, V., Human Sciences Department, University of Rome Guglielmo Marconi Rome, Rome, Italy, Department of Psychology, University of Bologna, Bologna, Italy; Meneo, D., Human Sciences Department, University of Rome Guglielmo Marconi Rome, Rome, Italy; Curati, S., Human Sciences Department, University of Rome Guglielmo Marconi Rome, Rome, Italy; Buonanno, C., Association of Cognitive Psychology,…	Insomnia and circadian dysregulation during adolescence represent important risk factors for emotional and psychological problems. Recent studies have shown that the coronavirus disease 2019 (COVID-19) pandemic has been linked to a high prevalence of behavioural sleep problems in the general population. This study aimed to provide two pictures of two different time points of the pandemic regardin…	adolescents; COVID-19; health; insomnia; psychology; sleep	adolescent; anxiety; Article; bedtime; circadian rhythm sleep disorder; coronavirus disease 2019; depression; distress syndrome; emotion regulation; emotion regulation questionnaire; female; Hospital Anxiety and Depression Scale; human; insomnia; Insomnia Severity Index; International Classification of Sleep Disorders; major clinical study; male; Morningness-Eveningness Questionnaire; pandemic; p…						The author(s) received no financial support for this research.										Adan, A., Archer, S.N., Hidalgo, M.P., Di Milia, L., Natale, V., Randler, C., Circadian typology: A comprehensive review (2012) Chronobiology International, 29 (9), pp. 1153-1175. , https://doi.org/10.3109/07420528.2012.719971; School start times for adolescents (2014) Pediatrics, 134 (3), pp. 642-649. , https://doi.org/10.1542/peds.2014-1697; Ahorsu, D.K., Lin, C.-Y., Imani, V., Saffari, M., Gri…	Bacaro, V.; Human Sciences Department, Via Plinio, 44, Italy; email: v.bacaro@unimarconi.it			John Wiley and Sons Inc					09621105		JSRSE	35830968	English	J. Sleep Res.	Article
Barbosa-Camacho F.J., Romero-Limón O.M., Ibarrola-Peña J.C., Almanza-Mena Y.L., Pintor-Belmontes K.J., Sánchez-López V.A., Chejfec-Ciociano J.M., Guzmán-Ramírez B.G., Sapién-Fernández J.H., Guzmán-Ruvalcaba M.J., Nájar-Hinojosa R., Ochoa-Rodriguez I., Cueto-Valadez T.A., Cueto-Valadez A.E., Fuentes-Orozco C., Cortés-Flores A.O., Miranda-Ackerman R.C., Cervantes-Cardona G.A., Cervantes-Guevara G.,…	57208179658;57461413400;57221673730;57221675569;57217985257;57215100001;57221670775;57217998237;57458046000;57776269700;57776496900;57776040100;57776948200;57776269800;56000745000;8543113600;16319355200;57195474800;6504289438;23103146700;	Depression, anxiety, and academic performance in COVID-19: a cross-sectional study	2022	BMC Psychiatry	22	1	443				1	10.1186/s12888-022-04062-3	https://www.scopus.com/inward/record.uri?eid=2-s2.0-85133302420&doi=10.1186%2fs12888-022-04062-3&partnerID=40&md5=d8d6ae8772dc205e95d828faf71a2706	Unidad de Investigación Biomédica 02. Hospital de Especialidades, Centro Médico Nacional de Occidente, Instituto Mexicano del Seguro Social, Jalisco, Guadalajara, Mexico; Hospital Civil de Guadalajara “Fray Antonio Alcalde”, Universidad de Guadalajara, Jalisco, Guadalajara, Mexico; Hospital General de Zona y Medicina Familiar number 2, Instituto Mexicano del Seguro Social, Nuevo León, Monterrey, …	Barbosa-Camacho, F.J., Unidad de Investigación Biomédica 02. Hospital de Especialidades, Centro Médico Nacional de Occidente, Instituto Mexicano del Seguro Social, Jalisco, Guadalajara, Mexico; Romero-Limón, O.M., Unidad de Investigación Biomédica 02. Hospital de Especialidades, Centro Médico Nacional de Occidente, Instituto Mexicano del Seguro Social, Jalisco, Guadalajara, Mexico, Hospital Civil…	Depression and anxiety are common after months of social isolation, and they can have a negative impact on anyone's quality of life if they are not treated promptly and appropriately. The aim of this study was to determine if the change to online modality courses and the presence of depression or anxiety symptoms during the COVID-19 pandemic was associated with a difference in the college student…	Anxiety; COVID-19; Depression; Educational measurements; Educational needs assessment; Mental health	academic achievement; academic self concept scale; adult; anxiety; Article; coronavirus disease 2019; cross-sectional study; depression; education; female; generalized anxiety disorder; Generalized Anxiety Disorder-7; human; human experiment; Likert scale; male; mental health; needs assessment; pandemic; Patient Health Questionnaire 9; perception; quality of life; scoring system; self concept; so…						The authors wish to acknowledge all physicians, nurses, and other health personnel fighting against COVID-19 and all educators and teachers who strive to keep education in order in times of chaos.										Rajkumar, R.P., COVID-19 and mental health: A review of the existing literature (2020) Asian J Psychiatr, 52. , https://doi.org/10.1016/j.ajp.2020.102066; Pfefferbaum, B., Carol, S.N., Mental Health and the Covid-19 Pandemic (2020) N Engl J Med, 383 (6), pp. 510-512; McEwen, B.S., Morrison, J.H., The Brain on Stress: Vulnerability and Plasticity of the Prefrontal Cortex over the Life Course (2013…	González-Ojeda, A.; Unidad de Investigación Biomédica 02. Hospital de Especialidades, Jalisco, Mexico; email: avygail5@gmail.com			BioMed Central Ltd					1471244X		BPMSC	35773635	English	BMC Psychiatry	Article
Mahmood Q.K., Sohail M.M., Qureshi W.A., Zakar R., Wrona K.J., Fischer F.	57209042280;56178095000;57217985141;47062403100;57223105410;55508208800;	Role of positive mental health in reducing fears related to COVID-19 and general anxiety disorder in Khyber Pakhtunkhwa, Pakistan	2022	BMC Psychology	10	1	163					10.1186/s40359-022-00869-7	https://www.scopus.com/inward/record.uri?eid=2-s2.0-85132952791&doi=10.1186%2fs40359-022-00869-7&partnerID=40&md5=adabce38325d2d9c3a07f7a63663d563	Department of Gender Studies, University of the Punjab, Lahore, Pakistan; Department of Sociology, University of Chakwal, Punjab, Pakistan; Department of Sociology, Anadolu Üniversitesi Yeşiltepe, Eskişehir, Turkey; Institute of Social and Cultural Studies, University of the Punjab, Lahore, Pakistan; School of Public Health, Bielefeld University, Bielefeld, Germany; Institute of Public Health, Ch…	Mahmood, Q.K., Department of Gender Studies, University of the Punjab, Lahore, Pakistan; Sohail, M.M., Department of Sociology, University of Chakwal, Punjab, Pakistan; Qureshi, W.A., Department of Sociology, Anadolu Üniversitesi Yeşiltepe, Eskişehir, Turkey; Zakar, R., Institute of Social and Cultural Studies, University of the Punjab, Lahore, Pakistan; Wrona, K.J., School of Public Health, Biel…	Background: The outbreak of the novel coronavirus disease (COVID-19) has posed multiple challenges to healthcare systems. Evidence suggests that mental well-being is badly affected due to compliance with preventative measures in containing the COVID-19 pandemic. This study aims to explore the role of positive mental health (subjective sense of wellbeing) to cope with fears related to COVID-19 and…	Corona; COVID-19; Mental health; Pakistan; Quality of life; SARS-CoV-2	anxiety; anxiety disorder; cross-sectional study; depression; fear; human; mental health; Pakistan; pandemic; prevention and control; psychology; Anxiety; Anxiety Disorders; COVID-19; Cross-Sectional Studies; Depression; Fear; Humans; Mental Health; Pakistan; Pandemics						None.										El-Zoghby, S.M., Soltan, E.M., Salama, H.M., Impact of the COVID-19 pandemic on mental health and social support among adult Egyptians (2020) J Community Health, 45 (4), pp. 689-695. , PID: 32468155; (2022) COVID-19 Data in Motion, , https://coronavirus.jhu.edu/, John Hopkins University, Accessed 4 Feb; Khose, S., Moore, J.X., Wang, H.E., Epidemiology of the 2020 pandemic of COVID-19 in the State…	Fischer, F.; Institute of Public Health, Germany; email: florian.fischer1@charite.de			BioMed Central Ltd					20507283			35761390	English	BMC Psychol.	Article
Abdelghani M., Atwa S.A., Said A., Zayed N.E., Abdelmoaty A.A., Hassan M.S.	57197363286;56647954700;57219875196;57265974900;57220598550;57192235618;	Cognitive after-effects and associated correlates among post-illness COVID-19 survivors: a cross-sectional study, Egypt	2022	Egyptian Journal of Neurology, Psychiatry and Neurosurgery	58	1	77				1	10.1186/s41983-022-00505-6	https://www.scopus.com/inward/record.uri?eid=2-s2.0-85132580291&doi=10.1186%2fs41983-022-00505-6&partnerID=40&md5=eca5eeeb9ab5a2a5b275b27ae497de01	Department of Psychiatry, College of Medicine, Zagazig University, Sharkia Governorate, Zagazig, Egypt; 2015–2016 Hubert H. Humphrey Fellowship, Department of Psychology, Virginia Commonwealth University, Richmond, VA, United States; Department of Anesthesia and Surgical Intensive Care, College of Medicine, Zagazig University, Zagazig, Egypt; Department of Chest Diseases, College of Medicine, Zag…	Abdelghani, M., Department of Psychiatry, College of Medicine, Zagazig University, Sharkia Governorate, Zagazig, Egypt, 2015–2016 Hubert H. Humphrey Fellowship, Department of Psychology, Virginia Commonwealth University, Richmond, VA, United States; Atwa, S.A., Department of Psychiatry, College of Medicine, Zagazig University, Sharkia Governorate, Zagazig, Egypt; Said, A., Department of Anesthesi…	Background: COVID-19’s after-effects among survivors are of increased concern. The cognitive aftermath of COVID-19 virus infection was underrated. This study aimed to identify and compare the cognitive impairment (CI) and its correlates among COVID-19 survivors and control subjects. A total of 85 adults who survived COVID-19 virus infection and an equal number of control subjects (matched for age…	Cognitive impairment; COVID-19 survivors; Egypt	adult; Article; cognitive defect; comparative study; coronavirus disease 2019; cross-sectional study; DSM-5; female; Hospital Anxiety and Depression Scale; human; major clinical study; male; marriage; mental disease; Montreal cognitive assessment; occupation; physical disease; polymerase chain reaction; psychometry; questionnaire; socioeconomics; Structured Clinical Interview for DSM Disorders; s…						The authors would like to thank all COVID-19 survivors, as well as their families who participated in this study.										Peng, P.W.H., Ho, P.L., Hota, S.S., Outbreak of a new coronavirus: what anaesthetists should know (2020) Br J Anaesth, 124 (5), pp. 497-501; Abdelghani, M., Hassan, M.S., Alsadik, M.E., Abdelmoaty, A.A., Said, A., Atwa, S.A., Post-traumatic stress symptoms among an Egyptian sample of post-remission COVID-19 survivors: prevalence and sociodemographic and clinical correlates (2021) Middle East Curr…	Abdelghani, M.; Department of Psychiatry, Sharkia Governorate, Egypt; email: abdelghanim@alumni.vcu.edu			Springer Science and Business Media Deutschland GmbH					11101083				English	Egypt. J. Neurol., Psychiatr. Neurosurg.	Article
Lakkunarajah S., Adams K., Pan A.Y., Liegl M., Sadhir M.	57194040698;57759740500;57193712230;57224937853;55914715800;	A Trying Time: Problematic Internet Use (PIU) and its association with depression and anxiety during the COVID-19 Pandemic	2022	Child and Adolescent Psychiatry and Mental Health	16	1	49				2	10.1186/s13034-022-00479-6	https://www.scopus.com/inward/record.uri?eid=2-s2.0-85132579737&doi=10.1186%2fs13034-022-00479-6&partnerID=40&md5=41c752d445e0b2e0e01d9390c6151519	Department of Pediatrics, Division of Adolescent Medicine, Medical College of Wisconsin Affiliated Hospitals, 999 N 92nd Street, Suite 460, Milwaukee, WI 53226, United States; Division of Adolescent Medicine, University of South Florida Health Morsani College of Medicine, 2 Tampa General Circle, Suite 5056, Tampa, FL 33606, United States; Department of Pediatrics, Medical College of Wisconsin, Qu…	Lakkunarajah, S., Department of Pediatrics, Division of Adolescent Medicine, Medical College of Wisconsin Affiliated Hospitals, 999 N 92nd Street, Suite 460, Milwaukee, WI 53226, United States; Adams, K., Division of Adolescent Medicine, University of South Florida Health Morsani College of Medicine, 2 Tampa General Circle, Suite 5056, Tampa, FL 33606, United States; Pan, A.Y., Department of Pedi…	Background: The prevalence of problematic Internet use (PIU) among adolescents and young adults (AYA) was approximately 9–11% before the COVID-19 pandemic. The purpose of this study was to determine the prevalence of PIU among AYAs (especially younger adolescents) during the COVID-19 pandemic using the Problematic and Risky Internet Use Screening Scale (PRIUSS). Additionally, we examined the rela…	Anxiety; COVID-19; Depression; GAD-7; PHQ-9A; PRIUSS; Problematic Internet Use	adolescent; adult; anxiety; Article; child; coronavirus disease 2019; correlational study; depression; disease association; female; Generalized Anxiety Disorder-7; health survey; human; internet addiction; male; mental disease assessment; pandemic; Patient Health Questionnaire 9; prevalence; rating scale; scoring system; tertiary care center						It was accepted as a poster presentation at the virtual SAHM 2022 conference. Citation for this abstract is Lakkunarajah S, Adams KA, Pan AY, Liegl M, Sadhir M. A Trying Time: Problematic Internet Use (PIU) and its association with Depression and Anxiety during the COVID-19 pandemic. Poster presented at: Society of Adolescent Health and Medicine; March 9, 2022, https://doi.org/10.1016/j.jadohealt…										Durkee, T., Kaess, M., Carli, V., Prevalence of pathological internet use among adolescents in Europe: demographic and social factors (2012) Addiction, 107 (12), pp. 2210-2222; Anderson, E.L., Steen, E., Stavropoulos, V., Internet use and problematic internet Use: a systematic review of longitudinal research trends in adolescence and emergent adulthood (2017) Int J Adolesc Youth, 22 (4), pp. 430-…	Lakkunarajah, S.; Department of Pediatrics, 999 N 92nd Street, Suite 460, United States; email: sindulakk@gmail.com			BioMed Central Ltd					17532000				English	Child Adolesc. Psychiatry Ment. Health	Article
Benzakour L., Kakoraiti E., Perrin A., Cereghetti S., Assal F.	57195725902;57759965500;57759630100;57221601407;7004239955;	Psychiatric reaction of an intensive care unit survivor in the context of coronavirus disease 2019: a case report	2022	Journal of Medical Case Reports	16	1	263					10.1186/s13256-022-03450-3	https://www.scopus.com/inward/record.uri?eid=2-s2.0-85132564854&doi=10.1186%2fs13256-022-03450-3&partnerID=40&md5=f669a0d25ee5088d70b64410edee03d2	Department of Psychiatry, Liaison Psychiatry Unit, University Hospitals of Geneva, 4, Rue Gabrielle Perret-Gentil, Geneva, 1205, Switzerland; Dpartment of Medicine, Intensive Care Service, University Hospitals of Geneva, 4, Rue Gabrielle Perret-Gentil, Geneva, 1205, Switzerland; Department of Neurosciences, Service of Neurology, University Hospital of Geneva, 4, Rue Gabrielle Perret-Gentil, Genev…	Benzakour, L., Department of Psychiatry, Liaison Psychiatry Unit, University Hospitals of Geneva, 4, Rue Gabrielle Perret-Gentil, Geneva, 1205, Switzerland; Kakoraiti, E., Department of Psychiatry, Liaison Psychiatry Unit, University Hospitals of Geneva, 4, Rue Gabrielle Perret-Gentil, Geneva, 1205, Switzerland; Perrin, A., Department of Psychiatry, Liaison Psychiatry Unit, University Hospitals o…	Background: The coronavirus disease 2019 pandemic has had a serious impact on global mental health, particularly in intensive care unit survivors. Given the lethal potential and unpredictability of coronavirus disease 2019, a high risk of posttraumatic stress disorder was identified in the beginning of the crisis. There are insufficient details in current literature and no official guidelines ava…	Acute stress disorder (ASD); Case report; COVID-19; Liaison psychiatry; Posttraumatic stress disorder (PTSD)	acetylsalicylic acid; allopurinol; atorvastatin; dapagliflozin plus metformin; hydrochlorothiazide; liraglutide; midazolam; olmesartan; pantoprazole; propofol; quetiapine; adult respiratory distress syndrome; aged; angioplasty; Article; body mass; case report; clinical article; coping behavior; coronavirus disease 2019; delirium; hemodialysis; hospital admission; Hospital Anxiety and Depression S…		acetylsalicylic acid, 493-53-8, 50-78-2, 53663-74-4, 53664-49-6, 63781-77-1; allopurinol, 315-30-0; atorvastatin, 134523-00-5, 134523-03-8, 110862-48-1; hydrochlorothiazide, 58-93-5; liraglutide, 204656-20-2; midazolam, 59467-70-8; olmesartan, 144689-63-4; pantoprazole, 102625-70-7, 164579-32-2, 138786-67-1; propofol, 2078-54-8; quetiapine, 111974-72-2, 111974-69-7														Rogers, J.P., Chesney, E., Oliver, D., Pollak, T.A., McGuire, P., Fusar-Poli, P., Zandi, M.S., David, A.S., Psychiatric and neuropsychiatric presentations associated with severe coronavirus infections: a systematic review and meta-analysis with comparison to the COVID-19 pandemic (2020) Lancet Psychiatry, 7 (7), pp. 611-627; COVID-19: Prise en charge aux soins intensifs [Covid-19: Intensive care …	Benzakour, L.; Department of Psychiatry, 4, Rue Gabrielle Perret-Gentil, Switzerland; email: Lamyae.benzakour@hcuge.ch			BioMed Central Ltd					17521947			35739582	English	J. Med. Case Rep.	Article
Sehlo M.G., Mohamed W.S., Youssef U.M., Lotfi S.E., El-deen G.M.S.	47862077100;55999195300;56151076800;57485821100;57225179036;	Prevalence and determinants of anxiety in patients with epilepsy during COVID-19 pandemic	2022	Egyptian Journal of Neurology, Psychiatry and Neurosurgery	58	1	78					10.1186/s41983-022-00513-6	https://www.scopus.com/inward/record.uri?eid=2-s2.0-85132561694&doi=10.1186%2fs41983-022-00513-6&partnerID=40&md5=18bd33003ffffb06065f5e4730d5e708	Psychiatry Department, Faculty of Medicine, Zagazig University, P.O. Box 44519, Zagazig, Egypt; Neurology Department, Faculty of Medicine, Zagazig University, Zagazig, Egypt; Neuropsychiatry Resident at Abbaseya Hospital for Mental Illness, Cairo, Egypt	Sehlo, M.G., Psychiatry Department, Faculty of Medicine, Zagazig University, P.O. Box 44519, Zagazig, Egypt; Mohamed, W.S., Neurology Department, Faculty of Medicine, Zagazig University, Zagazig, Egypt; Youssef, U.M., Psychiatry Department, Faculty of Medicine, Zagazig University, P.O. Box 44519, Zagazig, Egypt; Lotfi, S.E., Neuropsychiatry Resident at Abbaseya Hospital for Mental Illness, Cairo,…	Background: Epilepsy is one of the most frequent and serious brain disorders. The nature of the disorder and the unpredictability of seizures usually puts patients in a state of apprehension and anticipation, which creates a continuous condition of anxiety. COVID-19 pandemic has created a state of generalized anxiety all over the world. It is expected that patients with epilepsy (PWE) will suffer…	Anxiety; COVID-19; Epilepsy	adult; anxiety; Article; controlled study; coronavirus disease 2019; diagnostic test accuracy study; epileptic patient; fear; female; generalized anxiety disorder; human; human experiment; job change; male; medication compliance; mental health; pandemic; physical well-being; prevalence; psychological well-being; risk factor; seizure; sensitivity and specificity; sleep disorder						The authors would like to thank all the participants in the study.										Fisher, R.S., Acevedo, C., Arzimanoglou, A., Bogacz, A., Cross, J.H., Elger, C.E., ILAE official report: a practical clinical definition of epilepsy (2014) Epilepsia, 55 (4), pp. 475-482; Salpekar, J.A., Mula, M., Common psychiatric comorbidities in epilepsy: how big of a problem is it? (2019) Epilepsy Behav, 98, pp. 293-297; Kanner, A.M., Psychiatric comorbidities in new onset epilepsy: should t…	Sehlo, M.G.; Psychiatry Department, P.O. Box 44519, Egypt; email: sehlo68@gmail.com			Springer Science and Business Media Deutschland GmbH					11101083				English	Egypt. J. Neurol., Psychiatr. Neurosurg.	Article
Almeida O.P., Patel H., Velasquez D., Kelly R., Lai R., Ford A.H., Curran E., Flicker L., Chong T.W.H., Etherton-Beer C., LoGiudice D., Ellis K.A., Martini A., Westphal A., Ekers D., Gilbody S., Lautenschlager N.T.	35481288100;57211591210;57748920500;57211590533;57211590591;24576677600;56394153000;7006112267;27267585800;57211549407;6603469692;8983389800;35768342100;36338019600;6507109697;7003612713;6701434509;	Behavioral Activation in Nursing Homes to Treat Depression (BAN-Dep): Results From a Clustered, Randomized, Single-Blinded, Controlled Clinical Trial	2022	American Journal of Geriatric Psychiatry	30	12		1313	1323		4	10.1016/j.jagp.2022.05.009	https://www.scopus.com/inward/record.uri?eid=2-s2.0-85132166261&doi=10.1016%2fj.jagp.2022.05.009&partnerID=40&md5=4ce7063592fce6664ce0442d7bacff20	Medical School, University of Western Australia, Perth, Australia; Department of Psychiatry, University of Melbourne, Melbourne, Australia; Department of Medicine, University of Melbourne, Melbourne, Australia; Brightwater Care Group (AM), Perth, Australia; Mental Health and Addictions Research Group, HYMS & University of York, York, United Kingdom; St Vincent's Hospital Melbourne, Melbourne, Aus…	Almeida, O.P., Medical School, University of Western Australia, Perth, Australia; Patel, H., Medical School, University of Western Australia, Perth, Australia; Velasquez, D., Department of Psychiatry, University of Melbourne, Melbourne, Australia; Kelly, R., Medical School, University of Western Australia, Perth, Australia; Lai, R., Department of Psychiatry, University of Melbourne, Melbourne, Au…	Objectives: To determine if behavioral activation (BA) delivered by trained staff decreases prevalence of clinically significant symptoms of depression among older adults living in residential aged care facilities (RACFs). Methods: Clustered, randomized, single-blinded, controlled trial of BA for adults aged over 60 years living permanently in a RACF with symptoms of depression (Patient Health Qu…	aged care; anxiety; behavioural activation; Depression; loneliness; nursing home; prevention; quality of life; randomized controlled trial; treatment	adult; aged; anxiety; Article; behavior therapy; behavioral activation; clinical feature; clinical outcome; controlled study; coronavirus disease 2019; depression; female; follow up; fracture; Generalized Anxiety Disorder-7; hearing impairment; human; loneliness; major clinical study; male; mental health; middle aged; nursing home; nursing home patient; nursing home personnel; outcome assessment;…					National Health and Medical Research Council, NHMRC: GNT115029	This study was supported by a competitive project grant from beyondblue and the National Health and Medical Research Council of Australia (GNT115029). The funding agencies were not involved in the design or conduction of the study, nor were they involved in the analysis, drafting of the manuscript, or the decision to publish the results. We also thank participating RACF staff and residents for th…										Kotynia-English, R., McGowan, H., Almeida, O.P., A randomized trial of early psychiatric intervention in residential care: impact on health outcomes (2005) Int Psychogeriatr, 17, pp. 475-485; Seitz, D., Purandare, N., Conn, D., Prevalence of psychiatric disorders among older adults in long-term care homes: a systematic review (2010) Int Psychogeriatr, 22, pp. 1025-1039; McCabe, M.P., Karantzas, G…	Almeida, O.P.; University of Western Australia, 35 Stirling Highway Crawley, Australia; email: osvaldo.almeida@uwa.edu.au			Elsevier B.V.					10647481		AJGPE	35680539	English	Am. J. Geriatr. Psychiatry	Article
Goldberg X., Castaño-Vinyals G., Espinosa A., Carreras A., Liutsko L., Sicuri E., Foraster M., O’Callaghan-Gordo C., Dadvand P., Moncunill G., Dobaño C., Cortés B., Pleguezuelos V., Straif K., Garcia-Aymerich J., de Cid R., Cardis E., Kogevinas M.	54781445800;8696554500;7005383367;57201406476;55418640400;57719895600;57204253691;36445075000;6508286647;8951947400;6506513895;57230977500;57324333100;6701403417;6603421917;6603647233;7003542162;7005967420;	Mental health and COVID-19 in a general population cohort in Spain (COVICAT study)	2022	Social Psychiatry and Psychiatric Epidemiology	57	12		2457	2468			10.1007/s00127-022-02303-0	https://www.scopus.com/inward/record.uri?eid=2-s2.0-85131055309&doi=10.1007%2fs00127-022-02303-0&partnerID=40&md5=642bac6ce390b141b82160955f9f883d	ISGlobal, Barcelona, Spain, Barcelona, Spain; Mental Health Department, Institut d’Investigació I Innovació Parc Taulí I3PT, Sabadell, Spain; CIBER Salud Mental (CIBERSAM), Madrid, Spain; IMIM (Hospital del Mar Medical Research Institute), Barcelona, Spain; Universitat Pompeu Fabra (UPF), Barcelona, Spain; CIBER Epidemiología Y Salud Pública (CIBERESP), Madrid, Spain; Genomes for Life-GCAT Lab, G…	Goldberg, X., ISGlobal, Barcelona, Spain, Barcelona, Spain, Mental Health Department, Institut d’Investigació I Innovació Parc Taulí I3PT, Sabadell, Spain, CIBER Salud Mental (CIBERSAM), Madrid, Spain, Universitat Pompeu Fabra (UPF), Barcelona, Spain; Castaño-Vinyals, G., ISGlobal, Barcelona, Spain, Barcelona, Spain, IMIM (Hospital del Mar Medical Research Institute), Barcelona, Spain, Universita…	Purpose: Mental health conditions may affect outcome of COVID-19 disease, while exposure to stressors during the pandemic may impact mental health. The purpose of this study was to examine these factors in relation to ocurrence of depression and anxiety after the first outbreak in Spain. Methods: We contacted 9515 participants from a population-based cohort study in Catalonia between May and Octo…	Anxiety; Cohort study; COVID-19; Depression; Lockdown	anxiety; cohort analysis; communicable disease control; depression; human; mental health; mental stress; pandemic; psychology; Spain; Anxiety; Cohort Studies; Communicable Disease Control; COVID-19; Depression; Humans; Mental Health; Pandemics; SARS-CoV-2; Spain; Stress, Psychological					ADE 10/00026; AXA Research Fund, AXA; Generalitat de Catalunya; Agència de Gestió d'Ajuts Universitaris i de Recerca, AGAUR: 2017-SGR 529, PI18/01512, RYC-2012–10995; Instituto de Salud Carlos III, ISCIII: PI17/01555; Ministerio de Ciencia e Innovación, MICINN: CEX2018-000806-S	Open Access funding provided thanks to the CRUE-CSIC agreement with Springer Nature. This study was conducted in the framework of the support "Incentius a l’Avaluació de Centres CERCA (in_CERCA)", according to the resolution on 20th Dec 2019 from the president of the Executive Board of the AGAUR. ISGlobal acknowledges support from the Spanish Ministry of Science and Innovation through the “Centro…										Holmes, E.A., O’Connor, R.C., Perry, V.H., Multidisciplinary research priorities for the COVID-19 pandemic: a call for action for mental health science (2020) Lancet Psychiatry, 7, pp. 547-560; Simon, N., Saxe, G., Marmar, C.R., Mental health disorders related to COVID-19 – related deaths (2020) JAMA, 324, pp. 1493-1494; Kessler, R.C., Bromet, E.J., The epidemiology of depression across cultures …	Goldberg, X.; ISGlobal, Spain; email: ximena.goldberg@isglobal.org			Springer Science and Business Media Deutschland GmbH					09337954		SPPEE	35633398	English	Soc. Psychiatry Psychiatr. Epidemiol.	Article
Ilska M., Brandt-Salmeri A., Kołodziej-Zaleska A., Preis H., Rehbein E., Lobel M.	56737098000;57212346114;56736911900;57191611860;57699587400;7004312478;	Anxiety among pregnant women during the first wave of the COVID-19 pandemic in Poland	2022	Scientific Reports	12	1	8445				1	10.1038/s41598-022-12275-5	https://www.scopus.com/inward/record.uri?eid=2-s2.0-85130313797&doi=10.1038%2fs41598-022-12275-5&partnerID=40&md5=f93d9e309c7f827684381191ac05a581	Institute of Psychology, University of Silesia in Katowice, Grażyńskiego Street 53, Katowice, Poland; Department of Psychology, Stony Brook University, Stony Brook, NY 11794, United States	Ilska, M., Institute of Psychology, University of Silesia in Katowice, Grażyńskiego Street 53, Katowice, Poland; Brandt-Salmeri, A., Institute of Psychology, University of Silesia in Katowice, Grażyńskiego Street 53, Katowice, Poland; Kołodziej-Zaleska, A., Institute of Psychology, University of Silesia in Katowice, Grażyńskiego Street 53, Katowice, Poland; Preis, H., Department of Psychology, St…	Although anxiety is common because of the transitional nature of the perinatal period, particularly high levels of anxiety have been observed in some studies of pregnant women during the pandemic. The purpose of this study was to evaluate the severity of anxiety among pregnant women during the first wave of the COVID-19 pandemic in Poland, and factors associated with it. Cross-sectional study wit…		anxiety; birth; child; cross-sectional study; depression; epidemiology; etiology; female; human; mental stress; pandemic; Poland; pregnancy; pregnant woman; psychology; Anxiety; Child; COVID-19; Cross-Sectional Studies; Depression; Female; Humans; Pandemics; Parturition; Poland; Pregnancy; Pregnant Women; SARS-CoV-2; Stress, Psychological						We would like to thank the wonderful research assistants who helped in carrying out this project: Joanna Bojdys, Marta Buchenfeld, Małgorzata Gabryś, Emilia Maciak, Adrianna Małek, Dominika Serzysko, Magdalena Twardowska.										Biaggi, A., Conroy, S., Pawlby, S., Pariante, C.M., Identifying the women at risk of antenatal anxiety and depression: A systematic review (2016) J. Affect. Disord., 191, pp. 62-77; Dennis, C.L., Falah-Hassani, K., Shiri, R., Prevalence of antenatal and postnatal anxiety: Systematic review and meta-analysis (2017) Br. J. Psychiatry, 210, pp. 315-323; Glover, V., (2015); O’Donnell, K.J., Prenatal …	Ilska, M.; Institute of Psychology, Grażyńskiego Street 53, Poland; email: michalina.ilska@us.edu.pl			Nature Research					20452322			35589774	English	Sci. Rep.	Article
Nanwani-Nanwani K., López-Pérez L., Giménez-Esparza C., Ruiz-Barranco I., Carrillo E., Arellano M.S., Díaz-Díaz D., Hurtado B., García-Muñoz A., Relucio M.Á., Quintana-Díaz M., Úrbez M.R., Saravia A., Bonan M.V., García-Río F., Testillano M.L., Villar J., García de Lorenzo A., Añón J.M.	57656439400;57194868403;57199401645;57686732300;57687515600;57225995328;56639187500;57686216700;57686732400;57686732500;56130261800;57686987900;57021606400;57687777300;7006536958;57214508217;55236061500;57428466600;55666137900;	Prevalence of post-intensive care syndrome in mechanically ventilated patients with COVID-19	2022	Scientific Reports	12	1	7977				3	10.1038/s41598-022-11929-8	https://www.scopus.com/inward/record.uri?eid=2-s2.0-85130022714&doi=10.1038%2fs41598-022-11929-8&partnerID=40&md5=f1dec87f30759edf2334d921bef07cd3	Intensive Care Unit, Hospital Universitario La Paz, Paseo de la Castellana 261, Madrid, 28046, Spain; Intensive Care Unit, Hospital Universitario Infanta Leonor, Madrid, Spain; Intensive Care Unit, Hospital Vega Baja, Orihuela, Alicante, Spain; Instituto de Investigación Sanitaria del Hospital Universitario La Paz (IdiPAZ), Madrid, Spain; Department of Physical Medicine and Rehabilitation, Hospit…	Nanwani-Nanwani, K., Intensive Care Unit, Hospital Universitario La Paz, Paseo de la Castellana 261, Madrid, 28046, Spain; López-Pérez, L., Intensive Care Unit, Hospital Universitario Infanta Leonor, Madrid, Spain; Giménez-Esparza, C., Intensive Care Unit, Hospital Vega Baja, Orihuela, Alicante, Spain; Ruiz-Barranco, I., Intensive Care Unit, Hospital Universitario La Paz, Paseo de la Castellana 2…	Coronavirus disease 19 (COVID-19) patients usually require long periods of mechanical ventilation and sedation, which added to steroid therapy, favours a predisposition to the development of delirium and subsequent mental health disorders, as well as physical and respiratory sequelae. The aim of this study was to determine the prevalence of post-intensive care syndrome (PICS) at 3 months after ho…		adult; aged; artificial ventilation; complication; critical illness; epidemiology; female; human; intensive care unit; male; middle aged; prevalence; psychology; therapy; Adult; Aged; COVID-19; Critical Illness; Female; Humans; Intensive Care Units; Male; Middle Aged; Prevalence; Respiration, Artificial; SARS-CoV-2					Instituto de Salud Carlos III, ISCIII: CB06/06/1088, PI19/00141	This study did not receive any funding or financial support. JMA and JV are funded by Grants from the Instituto de Salud Carlos III, Spain (CB06/06/1088, PI19/00141).										Needham, D.M., Improving long-term outcomes after discharge from intensive care unit: Report from a stakeholders’ conference (2012) Crit. Care Med., 40 (2), pp. 502-529; Mikkelsen, M.E., Society of critical care medicine’s international consensus conference on prediction and identification of long-term impairments after critical illness (2020) Crit. Care Med., 48 (11), pp. 1670-1679; Marra, A., C…	Añón, J.M.; Intensive Care Unit, Paseo de la Castellana 261, Spain; email: jmaelizalde@gmail.com			Nature Research					20452322			35562379	English	Sci. Rep.	Article
Wang S., Yang J., Wei N., Lv W., Jiang Z., Huang H., Zhang J., Xu P., Yu C.Y., Xu Z.	57216936508;57800161400;57216932152;57216939008;57205353658;56486201900;57206851322;57045181800;57202016120;26636744500;	Anxiety and depression among epilepsy patients in low-risk areas for COVID-19 in the northern part of Guizhou Province, China, during the COVID-19 pandemic	2022	Acta Epileptologica	4	1	22					10.1186/s42494-022-00092-2	https://www.scopus.com/inward/record.uri?eid=2-s2.0-85129719766&doi=10.1186%2fs42494-022-00092-2&partnerID=40&md5=8f681244eacd5fac28d42ed74758f6e2	Department of Neurology, Affiliated Hospital of Zunyi Medical University, Zunyi, 563000, China; Zunyi Medical University, Zunyi, 563000, China	Wang, S., Department of Neurology, Affiliated Hospital of Zunyi Medical University, Zunyi, 563000, China; Yang, J., Department of Neurology, Affiliated Hospital of Zunyi Medical University, Zunyi, 563000, China; Wei, N., Zunyi Medical University, Zunyi, 563000, China; Lv, W., Department of Neurology, Affiliated Hospital of Zunyi Medical University, Zunyi, 563000, China; Jiang, Z., Zunyi Medical U…	Background: This study was aimed to investigate whether patients with epilepsy (PWE) have higher depression and anxiety levels than the normal population in low-risk areas for coronavirus disease 2019 (COVID-19) in the northern part of Guizhou Province, China, during the COVID-19 epidemic, to evaluate their knowledge on COVID-19, and to analyze related factors for the psychological distress of PW…	Anxiety; COVID-19; Depression; Epilepsy; Knowledge of epidemic prevention and control	adolescent; adult; anxiety; Article; China; clinical evaluation; clinical feature; controlled study; coronavirus disease 2019; cross-sectional study; depression; distress syndrome; epileptic patient; female; Generalized Anxiety Disorder-7; human; incubation time; knowledge; low risk population; major clinical study; male; mental health; middle aged; outpatient department; pandemic; prevention and…					Ministry of Education of the People's Republic of China, MOE	This study was supported by the Collaborative Innovation Center of Chinese Ministry of Education (2020–39).										Thijs, R.D., Surges, R., O'Brien, T.J., Sander, J.W., Epilepsy in adults (2019) Lancet., 393, pp. 689-701. , PID: 30686584, 10172; Scheffer, I.E., Berkovic, S., Capovilla, G., Connolly, M.B., French, J., Guilhoto, L., ILAE classification of the epilepsies: position paper of the ILAE Commission for Classification and Terminology (2017) Epilepsia., 58 (4), pp. 512-521. , PID: 28276062; Keezer, J.W.…	Yu, C.Y.; Department of Neurology, China; email: yuchangyin6812@126.com Xu, Z.; Department of Neurology, China; email: docxzc@126.com			BioMed Central Ltd					25244434				English	Acta Epileptologica	Article
Wu Q., Zhuo L., Li H., Zheng L., Ma G., Tao H.	57607245700;57220742085;57221546153;57220740673;57220750062;56151709700;	Factors associated with the mental health of back-to-Wuhan university students based on quantile regression model during the COVID-19 period	2022	BMC Psychiatry	22	1	284					10.1186/s12888-022-03828-z	https://www.scopus.com/inward/record.uri?eid=2-s2.0-85128600921&doi=10.1186%2fs12888-022-03828-z&partnerID=40&md5=4cbecb6747554d0556492c09729e1923	School of Medicine and Health Management, Tongji Medical College, Huazhong University of Science and Technology, Wuhan, 430030, China	Wu, Q., School of Medicine and Health Management, Tongji Medical College, Huazhong University of Science and Technology, Wuhan, 430030, China; Zhuo, L., School of Medicine and Health Management, Tongji Medical College, Huazhong University of Science and Technology, Wuhan, 430030, China; Li, H., School of Medicine and Health Management, Tongji Medical College, Huazhong University of Science and Te…	Background: The COVID-19 pandemic had brought the increased levels of depression and anxiety on people. Our study investigated the levels of mental health and influencing factors among back-to-Wuhan university students. Methods: A cross-sectional questionnaire survey was conducted from 31 August 2020, to 14 September 2020 by convenience sampling on the back-to-Wuhan university students, which inc…	COVID-19; Discrimination; Mental health; Quantile regression analysis; University students	adult; age; anxiety disorder; Article; attitude to illness; China; coronavirus disease 2019; cross-sectional study; depression; distress syndrome; educational status; female; human; insomnia; major clinical study; male; mental health; pandemic; regression model; social discrimination; university student; anxiety; depression; insomnia; mental health; pandemic; psychology; student; university; Anxi…					Huazhong University of Science and Technology, HUST	We sincerely thank the ethical approval of Tongji Medical College, Huazhong University of Science and Technology. Also, we would like to thank all participants in this study.										de Lima, C.V.C., Candido, E.L., da Silva, J.A., Albuquerque, L.V., Soares, L.D., Do Nascimento, M.M., de Oliveira, S.A., Neto, M.L.R., Effects of quarantine on mental health of populations affected by Covid-19 (2020) J Affect Disord, 275, pp. 253-254. , https://doi.org/10.1016/j.jad.2020.06.063; Li, X., Lu, P., Hu, L., Huang, T., Lu, L., Factors associated with mental health results among workers…	Tao, H.; School of Medicine and Health Management, China; email: hhbtao@hust.edu.cn			BioMed Central Ltd					1471244X		BPMSC	35448992	English	BMC Psychiatry	Article
Sultan B.O., Fouad A.M., Zaki H.M.	57567004000;36813893700;57225982809;	Adherence to hemodialysis and medical regimens among patients with end-stage renal disease during COVID-19 pandemic: a cross-sectional study	2022	BMC Nephrology	23	1	138					10.1186/s12882-022-02756-0	https://www.scopus.com/inward/record.uri?eid=2-s2.0-85127886259&doi=10.1186%2fs12882-022-02756-0&partnerID=40&md5=7b2f5f66b3c9809064615a44d9a61625	Department of Internal Medicine, Nephrology Unit, Faculty of Medicine, Suez Canal University, Kilo 4.5, Ring Road, P.O: 41522, Ismailia, Egypt; Department of Public Health, Occupational and Environmental Medicine, Faculty of Medicine, Suez Canal University, Ismailia, Egypt	Sultan, B.O., Department of Internal Medicine, Nephrology Unit, Faculty of Medicine, Suez Canal University, Kilo 4.5, Ring Road, P.O: 41522, Ismailia, Egypt; Fouad, A.M., Department of Public Health, Occupational and Environmental Medicine, Faculty of Medicine, Suez Canal University, Ismailia, Egypt; Zaki, H.M., Department of Internal Medicine, Nephrology Unit, Faculty of Medicine, Suez Canal Uni…	Background: Adherence of patients with End-Stage Renal Disease (ESRD) to Hemodialysis (HD), prescribed medications, diet and fluid restrictions is essential to get the desirable outcome and prevent complications. During COVID-19 pandemic, ESRD patients became more concerned with attending the HD sessions and following the protective measures because of the potential for increased susceptibility t…	Adherence; Egypt; End stage renal disease; Fear of COVID-19; Hemodialysis	phosphorus; potassium; adult; aged; Article; coronavirus disease 2019; cross-sectional study; Egypt; end stage renal disease; fear of COVID-19 scale; female; hemodialysis; human; major clinical study; male; medical history; pandemic; patient compliance; self report; treatment refusal; chronic kidney failure; hemodialysis; pandemic; COVID-19; Cross-Sectional Studies; Humans; Kidney Failure, Chroni…		phosphorus, 7723-14-0; potassium, 7440-09-7				Open access funding provided by The Science, Technology & Innovation Funding Authority (STDF) in cooperation with The Egyptian Knowledge Bank (EKB). No funds, grants, or other support was received.										De Geest, S., Sabaté, E., Adherence to long-term therapies: evidence for action (2003) Eur J Cardiovasc Nurs, 2 (4), p. 323. , (,):,., https://doi.org/10.1016/s1474-5151(03)00091-4; Tayebi, A., Einollahi, B., Rahimi, A., Sirati-Nir, M., Non-adherence to treatment among iranian dialysis patients, a systematic review (2019) Iran J Kidney Dis, 13 (6), pp. 347-361. , PID: 31880581, Epub 2019/12/28 Pu…	Sultan, B.O.; Department of Internal Medicine, Kilo 4.5, Ring Road, P.O: 41522, Egypt; email: basma.osman@med.suez.edu.eg			BioMed Central Ltd					14712369			35397516	English	BMC Nephrol.	Article
Min H., Kim J., Moon K., Lee S., Kim J.-Y., Ko Y.-G.	57559527000;57217355057;57217355907;57559527100;57561068700;55736221500;	Development and validation of COVID-19 Impact Scale	2022	BMC Psychology	10	1	88				3	10.1186/s40359-022-00793-w	https://www.scopus.com/inward/record.uri?eid=2-s2.0-85127533154&doi=10.1186%2fs40359-022-00793-w&partnerID=40&md5=b508cf3404839ea53729a49f43a8436e	School of Psychology, Korea University, 145, Anam-ro, Seongbuk-gu, Seoul, 02841, South Korea; Office of Digital Information, Korea University, Seoul, South Korea; Department of Child Studies, Seoul Women’s University, Seoul, South Korea	Min, H., School of Psychology, Korea University, 145, Anam-ro, Seongbuk-gu, Seoul, 02841, South Korea; Kim, J., Office of Digital Information, Korea University, Seoul, South Korea; Moon, K., Office of Digital Information, Korea University, Seoul, South Korea; Lee, S., School of Psychology, Korea University, 145, Anam-ro, Seongbuk-gu, Seoul, 02841, South Korea; Kim, J.-Y., Department of Child Stud…	Background: As the COVID-19 (Coronavirus disease 2019) pandemic is prolonged, psychological responses to the pandemic have changed, and a new scale to reflect these changes needs to be developed. In this study, we attempt to develop and validate the COVID-19 Impact Scale (CIS) to measure the psychological stress responses of the COVID-19 pandemic, including emotional responses and difficulty with…	COVID-19 pandemic; Factor analysis; Impact of COVID-19; Mental health; Scale development; Scale validation	daily life activity; human; pandemic; quality of life; reproducibility; Activities of Daily Living; COVID-19; Humans; Pandemics; Quality of Life; Reproducibility of Results																Abbas, J., Crisis management, transnational healthcare challenges and opportunities: the intersection of COVID-19 pandemic and global mental health (2021) Res Glob, 3; Abbas, J., Wang, D., Su, Z., Ziapour, A., The role of social media in the advent of COVID-19 pandemic: crisis management, mental health challenges and implications (2021) Risk Manag Healthc Policy, 14, pp. 1917-1932; Ahorsu, D.K., …	Ko, Y.-G.; School of Psychology, 145, Anam-ro, Seongbuk-gu, South Korea; email: elip@korea.ac.kr			BioMed Central Ltd					20507283			35379349	English	BMC Psychol.	Article
Matsumoto K., Hamatani S., Shimizu E., Käll A., Andersson G.	57205137140;57191582854;57560324900;57209217058;7202645907;	Impact of post-COVID conditions on mental health: a cross-sectional study in Japan and Sweden	2022	BMC Psychiatry	22	1	237				11	10.1186/s12888-022-03874-7	https://www.scopus.com/inward/record.uri?eid=2-s2.0-85127508201&doi=10.1186%2fs12888-022-03874-7&partnerID=40&md5=2da8ed3e3caf570d0069906bd5212ca2	Research Center for Child Mental Development, Chiba University, Inohana 1-8-1, Chuo-ku, Chiba City, Chiba, Japan; Division of Clinical Psychology, Kagoshima University Hospital, Kagoshima, Japan; Department of Behavioural Sciences and Learning, Linköping University, Linköping, Sweden; Research Center for Child Mental Development, University of Fukui, Fukui, Japan; Department of Cognitive Behavior…	Matsumoto, K., Research Center for Child Mental Development, Chiba University, Inohana 1-8-1, Chuo-ku, Chiba City, Chiba, Japan, Division of Clinical Psychology, Kagoshima University Hospital, Kagoshima, Japan; Hamatani, S., Research Center for Child Mental Development, Chiba University, Inohana 1-8-1, Chuo-ku, Chiba City, Chiba, Japan, Department of Behavioural Sciences and Learning, Linköping U…	Background: Due to the coronavirus disease 2019 (COVID-19) pandemic, people have undermined their mental health. It has been reported that post-COVID conditions at a certain rate. However, information on the mental health of people with post-COVID conditions is limited. Thus, this study investigated the relationship between post-COVID conditions and mental health. Methods: Design of the present s…	Anxiety; Coronavirus disease 2019 (COVID-19); COVID-19 pandemic; Depression; Mental health; Post-COVID conditions; SARS-CoV-2; Severe acute respiratory syndrome coronavirus 2 (SARS-CoV-2)	adult; anxiety; Article; clinical feature; coronavirus disease 2019; cross-sectional study; depression; fear of COVID 19 scale; female; Generalized Anxiety Disorder-7; human; Impact of Events Scale; incidence; Japan; major clinical study; male; mental health; Patient Health Questionnaire 9; posttraumatic stress disorder; rating scale; risk factor; Sweden; epidemiology; Adult; COVID-19; Cross-Sect…					COVID-19	The present research was supported by the Daiwa Securities Health Foundation Ordinance 2nd Year Coronavirus Infectious Diseases (COVID-19) Research Grant “COVID-19 International Comparative Study on Mental Health of Infected Persons”.										Chen, N., Zhou, M., Dong, X., Epidemiological and clinical characteristics of 99 cases of 2019 novel coronavirus pneumonia in Wuhan, China: a descriptive study (2020) Lancet., 395, pp. 507-513; COVID-19 Data Repository by the Center for Systems Science and Engineering (CSSE) at Johns Hopkins University., , https://www.arcgis.com/apps/opsdashboard/index.html#/bda7594740fd40299423467b48e9ecf6; Logu…	Hamatani, S.; Research Center for Child Mental Development, Japan; email: sayoh@u-fukui.ac.jp			BioMed Central Ltd					1471244X		BPMSC	35379224	English	BMC Psychiatry	Article
Ho-Fung C., Andersson E., Hsuan-Ying H., Acharya G., Schwank S.	57554630500;7101658152;57189265200;19333262500;57204942894;	Self-reported mental health status of pregnant women in Sweden during the COVID-19 pandemic: a cross-sectional survey	2022	BMC Pregnancy and Childbirth	22	1	260				4	10.1186/s12884-022-04553-x	https://www.scopus.com/inward/record.uri?eid=2-s2.0-85127273101&doi=10.1186%2fs12884-022-04553-x&partnerID=40&md5=0fe73d1e1b5577c4d556effc4894f0cb	Department of Psychology, The University of Hong Kong, Hong Kong; Department of Anthropology, The Chinese University of Hong Kong, Hong Kong; Department of Women’s and Children’s Health, Division of Reproductive Health, Karolinska Institutet, Stockholm, Sweden; Division of Obstetrics and Gynecology, Department of Clinical Science Intervention and Technology (CLINTEC), Karolinska Institutet and Ce…	Ho-Fung, C., Department of Psychology, The University of Hong Kong, Hong Kong, Department of Anthropology, The Chinese University of Hong Kong, Hong Kong; Andersson, E., Department of Women’s and Children’s Health, Division of Reproductive Health, Karolinska Institutet, Stockholm, Sweden; Hsuan-Ying, H., Department of Anthropology, The Chinese University of Hong Kong, Hong Kong; Acharya, G., Divi…	Background: The COVID-19 pandemic has contributed to unprecedented worries and challenges for pregnant women due to social restrictions and changes in maternity care provision. We aimed to investigate the mental health impact of COVID-19 pandemic on pregnant women in Sweden and explore factors associated with poor perinatal mental health in this specific context. Method: This was a nation-wide cr…	Anxiety; COVID-19; Depression; Mental health; Perinatal care; Pregnancy; Stress	acute stress; adult; age; Article; controlled study; coronavirus disease 2019; cross-sectional study; disease severity; Edinburgh Postnatal Depression Scale; educational status; female; generalized anxiety disorder; Generalized Anxiety Disorder-7; human; Impact of Events Scale; multivariate logistic regression analysis; perinatal depression; posttraumatic stress disorder; pregnant woman; psycholo…					Schweizerischer Nationalfonds zur Förderung der Wissenschaftlichen Forschung, SNF: P2SKP3_187728; Swedish Foundation for International Cooperation in Research and Higher Education, STINT	Open access funding provided by Karolinska Institute. This project was funded by Swiss National Science Foundation (SNSF) (P2SKP3_187728), The Swedish Foundation for International Cooperation in Research and Higher Education (STINT), and the Chinese American Psychoanalytic Alliance (CAPA). The funding agencies did not have any part in the design, data collection and analysis or reporting of the r…										Thapa, S.B., Mainali, A., Schwank, S.E., Acharya, G., Maternal mental health in the time of the COVID-19 pandemic (2020) Acta Obstet Gynecol Scand, 99 (7), pp. 817-818. , COI: 1:CAS:528:DC%2BB3cXht1Wnu7jF; Yan, H., Ding, Y., Guo, W., Mental health of pregnant and postpartum women during the coronavirus disease 2019 pandemic: a systematic review and meta-analysis (2020) Front Psychol, 11, p. 61700…	Schwank, S.; Collage for Physicians and Surgeons, United States; email: simone.schwank@ki.se			BioMed Central Ltd					14712393		BPCMB	35351030	English	BMC Pregnancy Childbirth	Article
Youssef D., Abou-Abbas L., Youssef J.	57262971300;56582536000;57385986900;	Feeling the burn in the era of COVID-19: cross-cultural adaptation and validation of the Arabic version of the Copenhagen Burnout Inventory among community pharmacists	2022	Journal of Pharmaceutical Policy and Practice	15	1	21					10.1186/s40545-022-00419-x	https://www.scopus.com/inward/record.uri?eid=2-s2.0-85126511159&doi=10.1186%2fs40545-022-00419-x&partnerID=40&md5=fb3fdd061c5353cc77dd050c1f5ad4b1	Bordeaux Research Center for Population Health, Institut de santé publique, d’épidémiologie et de développement (ISPED), Bordeaux University, Bordeaux, France; Clinical trial Program, Ministry of Public Health, Beirut, Lebanon; Neuroscience Research Center, Faculty of Medical Sciences, Lebanese University, Beirut, Lebanon; Epidemiological Surveillance Program, Ministry of Public Health, Beirut, L…	Youssef, D., Bordeaux Research Center for Population Health, Institut de santé publique, d’épidémiologie et de développement (ISPED), Bordeaux University, Bordeaux, France, Clinical trial Program, Ministry of Public Health, Beirut, Lebanon; Abou-Abbas, L., Neuroscience Research Center, Faculty of Medical Sciences, Lebanese University, Beirut, Lebanon, Epidemiological Surveillance Program, Ministr…	Background: Community pharmacists (CPs) are one of the frontline healthcare workers (HCWs) working diligently to provide much-needed services during the COVID-19 pandemic. Burnout was one of the detrimental outcomes of the pandemic on the mental health of Lebanese CPs. To assess the extent of this syndrome among Lebanese CPs, a psychometrically reliable and valid tool is needed. Objectives: This …	Arabic version; Community pharmacists; Copenhagen Burnout Inventory; Psychometric; Validation	adaptation; adult; anonymised data; anxiety disorder; Arabic (language); Article; ceiling and floor effect; community pharmacist; confirmatory factor analysis; construct validity; content validity; Copenhagen burnout inventory; coronavirus disease 2019; criterion related validity; Cronbach alpha coefficient; cross validation; cross-sectional study; cultural factor; data analysis; demography; depr…																Weber, A., Jaekel-Reinhard, A., Burnout syndrome: a disease of modern societies? (2000) Occup Med (Lond), 50 (7), pp. 512-517. , COI: 1:STN:280:DC%2BD3M7gtFamsQ%3D%3D; (2019) Available From, , https://www.who.int/news/item/28-05-2019-burn-out-an-occupational-phenomenon-international-classification-of-diseases, Accessed 18 Dec 2021; Leiter, M.P., Schaufeli, W.B., Consistency of the burnout constru…	Youssef, D.; Bordeaux Research Center for Population Health, France; email: dyoussef@moph.gov.lb			BioMed Central Ltd					20523211				English	J. pharm. policy pract.	Article
Cai H., Bai W., Liu H., Chen X., Qi H., Liu R., Cheung T., Su Z., Lin J., Tang Y.-L., Jackson T., Zhang Q., Xiang Y.-T.	57222991688;57222990238;57194218273;57208256605;57194207130;57205516950;56828857900;57212560726;56525493500;7404592408;7401595397;57214996997;35241398400;	Network analysis of depressive and anxiety symptoms in adolescents during the later stage of the COVID-19 pandemic	2022	Translational Psychiatry	12	1	98				7	10.1038/s41398-022-01838-9	https://www.scopus.com/inward/record.uri?eid=2-s2.0-85126254695&doi=10.1038%2fs41398-022-01838-9&partnerID=40&md5=44ab60afa1c277d0e6a83529443ad047	Unit of Psychiatry, Department of Public Health and Medicinal Administration, & Institute of Translational Medicine, Faculty of Health Sciences, University of Macau, Macau; Centre for Cognitive and Brain Sciences, University of Macau, Macau; Institute of Advanced Studies in Humanities and Social Sciences, University of Macau, Macau; Department of Psychiatry, Chaohu Hospital of Anhui Medical Unive…	Cai, H., Unit of Psychiatry, Department of Public Health and Medicinal Administration, & Institute of Translational Medicine, Faculty of Health Sciences, University of Macau, Macau, Centre for Cognitive and Brain Sciences, University of Macau, Macau, Institute of Advanced Studies in Humanities and Social Sciences, University of Macau, Macau; Bai, W., Unit of Psychiatry, Department of Public Healt…	Network analysis is an effective approach for examining complex relationships between psychiatric symptoms. This study was designed to examine item-level relationships between depressive and anxiety symptoms using network analysis in an adolescent sample and identified the most central symptoms within the depressive-anxiety symptoms network model. Depressive and anxiety symptoms were assessed usi…		adolescent; adolescent depression; anxiety; Article; bootstrapping; centrality index; Chinese; clinical article; coronavirus disease 2019; cross-sectional study; female; gender; Generalized Anxiety Disorder 3; Generalized Anxiety Disorder 6; Generalized Anxiety Disorder-7; guilt; human; irritability; male; mood; network analysis; pandemic; Patient Health Questionnaire 2; Patient Health Questionna…					Beijing Municipal Excellent Talents Foundation: 2017000021469G222; Universidade de Macau, UM: MYRG2019-00066-FHS; Beijing Municipal Science and Technology Commission, BMSTC: Z181100001718124	The study was supported by the Beijing Municipal Science & Technology Commission (Grant No.: Z181100001718124), Beijing Talents Foundation (Grant No.: 2017000021469G222), and the University of Macau (MYRG2019-00066-FHS).										(2021) Adolescent Mental Health; (2021) Ensuring Mental Health an Well-Being in an adolescent’s Formative Years Can Foster a Better Transition from Childhood to Adulthood; Costello, E.J., Egger, H., Angold, A., 10-year research update review: the epidemiology of child and adolescent psychiatric disorders: I. Methods and public health burden (2005) J Am Acad Child Adolesc Psychiatry, 44, pp. 972-9…	Zhang, Q.; The National Clinical Research Center for Mental Disorders & Beijing Key Laboratory of Mental Disorders, China; email: zqe81@126.com			Springer Nature					21583188			35273161	English	Transl. Psychiatry	Article
Jeelani A., Dkhar S.A., Quansar R., Khan S.M.S.	57481602700;57217076235;57217076397;57207218731;	Prevalence of depression and anxiety among school-going adolescents in Indian Kashmir valley during COVID-19 pandemic	2022	Middle East Current Psychiatry	29	1	18					10.1186/s43045-022-00185-1	https://www.scopus.com/inward/record.uri?eid=2-s2.0-85126004097&doi=10.1186%2fs43045-022-00185-1&partnerID=40&md5=3aac35b51e34efa46df8ecbf507d907b	Department of Community Medicine, Government Medical College, Jammu and Kashmir, Srinagar, India	Jeelani, A., Department of Community Medicine, Government Medical College, Jammu and Kashmir, Srinagar, India; Dkhar, S.A., Department of Community Medicine, Government Medical College, Jammu and Kashmir, Srinagar, India; Quansar, R., Department of Community Medicine, Government Medical College, Jammu and Kashmir, Srinagar, India; Khan, S.M.S., Department of Community Medicine, Government Medical…	Background: The coronavirus disease 2019 pandemic has led to severe disruption in routine activities, significant mortality and morbidity. Adolescents are particularly prone to mental health issues. The present study aims to estimate prevalence of depression and anxiety and its determinants among school-going adolescents in Kashmir valley of India. Results: The Patient Health Questionnaire for Ad…	Adolescents; Anxiety; Depression; GAD-7; PHQ-9A							We would like to thank the school teachers for their support in the data collection.										Blakemore, S.J., Adolescence and mental health (2019) Lancet, 393, pp. 2030-2031. , 10185; Azzopardi, P., Cini, K., Kennedy, E., Sawyer, S., Elbcheraoui, C., Charara, R., Adolescent health in the Eastern Mediterranean Region: findings from the global burden of disease 2015 study (2018) Int J Public Health., 63, pp. 79-96; O’Reilly, M., Svirydzenka, N., Adams, S., Dogra, N., Review of mental healt…	Quansar, R.; Department of Community Medicine, Jammu and Kashmir, India; email: ruqiaquansar@gmail.com			Springer Science and Business Media Deutschland GmbH					20905408				English	Middle East Curr. Psychiatry	Article
Shevlin M., Butter S., McBride O., Murphy J., Gibson-Miller J., Hartman T.K., Levita L., Mason L., Martinez A.P., McKay R., Stocks T.V., Bennett K.M., Hyland P., Vallieres F., Valiente C., Vazquez C., Contreras A., Peinado V., Trucharte A., Bertamini M., Panzeri A., Bruno G., Granziol U., Mignemi G., Spoto A., Vidotto G., Bentall R.P.	7004128606;57195152062;35724250800;7404113856;57219719574;55251109700;6602372582;23094711500;57216823818;9843986500;57201349655;55415980800;55113504900;55651505500;6701683280;7101849091;57207958282;57219936246;57207107895;7004642557;57208593406;57723789000;57194214827;57381842200;23398508300;6602118410;56823917300;	Measurement invariance of the Patient Health Questionnaire (PHQ-9) and Generalized Anxiety Disorder scale (GAD-7) across four European countries during the COVID-19 pandemic	2022	BMC Psychiatry	22	1	154				7	10.1186/s12888-022-03787-5	https://www.scopus.com/inward/record.uri?eid=2-s2.0-85125589324&doi=10.1186%2fs12888-022-03787-5&partnerID=40&md5=56f88a402221810c6eaac45a19e9b098	Ulster University, Coleraine, United Kingdom; Department of Psychology, University of Sheffield, Cathedral Court, 1 Vicar Lane, Sheffield, S1 2LT, United Kingdom; University of Manchester, Manchester, United Kingdom; University College London, London, United Kingdom; Royal Holloway, University of London, Egham, United Kingdom; University of Liverpool, Liverpool, United Kingdom; Maynooth Universit…	Shevlin, M., Ulster University, Coleraine, United Kingdom; Butter, S., Department of Psychology, University of Sheffield, Cathedral Court, 1 Vicar Lane, Sheffield, S1 2LT, United Kingdom; McBride, O., Ulster University, Coleraine, United Kingdom; Murphy, J., Ulster University, Coleraine, United Kingdom; Gibson-Miller, J., Department of Psychology, University of Sheffield, Cathedral Court, 1 Vicar…	Background: The Patient Health Questionnaire (PHQ-9) and Generalized Anxiety Disorder scale (GAD-7) are self-report measures of major depressive disorder and generalised anxiety disorder. The primary aim of this study was to test for differential item functioning (DIF) on the PHQ-9 and GAD-7 items based on age, sex (males and females), and country. Method: Data from nationally representative surv…	Anxiety; Depression; GAD-7; Measurement invariance; PHQ-9	adult; anxiety; Article; coronavirus disease 2019; depression; female; Generalized Anxiety Disorder-7; groups by age; health survey; human; Ireland; Italy; male; middle aged; pandemic; Patient Health Questionnaire 9; scoring system; sex; Spain; United Kingdom; major depression; pandemic; patient health questionnaire; psychometry; questionnaire; Anxiety; COVID-19; Depression; Depressive Disorder, …					ES/V004379/1; Health Research Board, HRB; University of Central Missouri, UCM: GR29/20; Economic and Social Research Council, ESRC; University of Sheffield; Ministry of Science and Innovation, New Zealand, MSI; Ulster University, UU; Irish Research Council: COV19-2020-025; Universidad Complutense de Madrid, UCM; Università degli Studi di Padova, UNIPD; Instituto de Salud Carlos III, ISCIII: COV20…	Ireland: The Irish strand of this study was funded by the Health Research Board and the Irish Research Council under the COVID-19 Pandemic Rapid Response Funding Call [COV19-2020-025] awarded to PH.	UK: The initial stages of this project were supported by start-up funds from the University of Sheffield (Department of Psychology, the Sheffield Methods Institute and the Higher Education Innovation Fund via an Impact Acceleration grant administered by the university) and by the Faculty of Life and Health Sciences at Ulster University. The research was subsequently supported by UK Research and I…	Spain: This research was supported by grants from the Ministry of Science and Innovation (PSI2016-74987-P) and Instituto de Salud Carlos III (COV20/00737) to Carmen Valiente and funds from the UCM for consolidated research groups (GR29/20) to Carmelo Vazquez.	Italy: This research was funded by the University “La Sapienza” of Roma and the Department of General Psychology of the University of Padua.							Kroenke, K., Spitzer, R.L., Williams, J.B., The PHQ-9: Validity of a brief depression severity measure (2001) J Gen Intern Med, 16 (9), pp. 606-613; Spitzer, R.L., Kroenke, K., Williams, J.B., Löwe, B., A brief measure for assessing generalized anxiety disorder: the GAD-7 (2006) Arch Intern Med, 166 (10), pp. 1092-1097; Richardson, T., Wrightman, M., Yeebo, M., Lisicka, A., Reliability and score …	Butter, S.; Department of Psychology, Cathedral Court, 1 Vicar Lane, United Kingdom; email: s.butter@sheffield.ac.uk			BioMed Central Ltd					1471244X		BPMSC	35232409	English	BMC Psychiatry	Article
Monistrol-Mula A., Felez-Nobrega M., Domènech-Abella J., Mortier P., Cristóbal-Narváez P., Vilagut G., Olaya B., Ferrer M., Gabarrell-Pascuet A., Alonso J., Haro J.M.	57203135096;57193887506;57192205064;55626329800;55810294800;6602130084;25122933900;57201345726;57219340334;7403482329;57215877903;	The impact of COVID-related perceived stress and social support on generalized anxiety and major depressive disorders: moderating effects of pre-pandemic mental disorders	2022	Annals of General Psychiatry	21	1	7				4	10.1186/s12991-022-00385-3	https://www.scopus.com/inward/record.uri?eid=2-s2.0-85124985854&doi=10.1186%2fs12991-022-00385-3&partnerID=40&md5=867f98e4c88ff17148d806414e48529a	Research, Teaching and Innovation Unit, Parc Sanitari Sant Joan de Déu, Barcelona, Sant Boi de Llobregat, Spain; Centre for Biomedical Research on Mental Health (CIBERSAM), Madrid, Spain; Department of Sociology, Universitat de Barcelona, Barcelona, Spain; Health Services Research Unit, Hospital del Mar Medical Research Institute (IMIM), Barcelona, Spain; Instituto de Salud Carlos III, Centro de …	Monistrol-Mula, A., Research, Teaching and Innovation Unit, Parc Sanitari Sant Joan de Déu, Barcelona, Sant Boi de Llobregat, Spain; Felez-Nobrega, M., Research, Teaching and Innovation Unit, Parc Sanitari Sant Joan de Déu, Barcelona, Sant Boi de Llobregat, Spain, Centre for Biomedical Research on Mental Health (CIBERSAM), Madrid, Spain; Domènech-Abella, J., Research, Teaching and Innovation Unit…	Background: We assessed the moderating effect of pre-pandemic mental disorders on the association of COVID-related perceived stress and social support with mental health. Methods: A nationally representative sample of 3500 Spanish adults was interviewed in June 2020 (mean age 49.25 years, ± 15.64; 51.50% females). Mental health included Generalized Anxiety Disorders (GAD; GAD-7, cut-off point of …	Affective disorders; COVID-stress syndrome; Psychiatric disorders; SARS-Cov2; Social determinants	adult; aged; Article; comorbidity; coronavirus disease 2019; cross-sectional study; female; generalized anxiety disorder; Generalized Anxiety Disorder-7; human; Life Events Scale; logistic regression analysis; major clinical study; major depression; male; mental disease; mental health; middle aged; mood disorder; Oslo Social Support Scale; outcome assessment; pandemic; Patient Health Questionnair…					Horizon 2020 Framework Programme, H2020: 101016127; European Commission, EC; Instituto de Salud Carlos III, ISCIII: CD18/00049, CD20/00036, CP20/00040; European Social Fund, ESF; Centro de Investigación Biomédica en Red de Salud Mental, CIBERSAM; European Regional Development Fund, ERDF: COV20/00711	This work was supported by the Instituto de Salud Carlos III, Ministerio de Ciencia, e Innovación/FEDER, (Grant Number COV20/00711) and by the Centro de Investigación Biomédica Red de Salud Mental (CIBERSAM), Instituto de Salud Carlos III, Madrid, Spain. Additional support was received by the European Union’s Horizon 2020 Framework Program under grant agreement No 101016127, and the ISCIII, (CD20…										Bueno-Notivol, J., Gracia-García, P., Olaya, B., Lasheras, I., López-Antón, R., Santabárbara, J., Prevalence of depression during the COVID-19 outbreak: a meta-analysis of community-based studies (2021) Int J Clin Health Psychol, 21 (1), p. 100196. , PID: 32904715; Pierce, M., Hope, H., Ford, T., Hatch, S., Hotopf, M., John, A., Mental health before and during the COVID-19 pandemic: a longitudina…	Felez-Nobrega, M.; Research, Barcelona, Spain; email: mireia.felez@sjd.es			BioMed Central Ltd					1744859X				English	Ann. Gen. Psychiatry	Article
Sanwald S., Widenhorn-Müller K., Gahr M., Kammer T., Schönfeldt-Lecuona C., Montag C., Kiefer M., GenEmo Research Group	57204653589;24923605900;36600443900;57196403516;6603826811;23009620300;56050543100;	Primary emotions as predictors for fear of COVID-19 in former inpatients with Major Depressive Disorder and healthy control participants	2022	BMC Psychiatry	22	1	94				8	10.1186/s12888-021-03677-2	https://www.scopus.com/inward/record.uri?eid=2-s2.0-85124304354&doi=10.1186%2fs12888-021-03677-2&partnerID=40&md5=a72999cd88237e171c660d080e04d4a7	Department of Psychiatry and Psychotherapy III, Ulm University, Ulm, Germany; Department of Molecular Psychology, Institute of Psychology and Education, Ulm University, Ulm, Germany	Sanwald, S., Department of Psychiatry and Psychotherapy III, Ulm University, Ulm, Germany; Widenhorn-Müller, K., Department of Psychiatry and Psychotherapy III, Ulm University, Ulm, Germany; Gahr, M.; Kammer, T.; Schönfeldt-Lecuona, C.; Montag, C., Department of Molecular Psychology, Institute of Psychology and Education, Ulm University, Ulm, Germany; Kiefer, M., Department of Psychiatry and Psyc…	Introduction: There are reports of an increase in depressive symptoms and fear during the COVID-19 pandemic, in particular in patients with depression. This study investigates factors related to fear of COVID-19 in former inpatients suffering from depression and healthy controls by assessing variables typically associated with depression and anxiety disorders, i.e. stressful life events (SLEs), t…	Corona; COVID-19; Depression; Emotion regulation; Fear; Primary emotions; Stress	adult; Affective neuroscience personality scales; anxiety disorder; Article; Beck Depression Inventory; clinical article; controlled study; coronavirus disease 2019; Critical life events questionnaire; disease association; disease severity; emotion; emotion regulation; emotion regulation questionnaire; fear; fear of COVID-19 scale; female; hospital patient; human; life event; longitudinal study; …						None.										Paschke, K., Arnaud, N., Austermann, M.I., Thomasius, R., Risk factors for prospective increase in psychological stress during COVID-19 lockdown in a representative sample of adolescents and their parents (2021) BJPsych Open, 7. , https://doi.org/10.1192/BJO.2021.49; Nazar, W., Leszkowicz, J., Pieńkowska, A., Brzeziński, M., Szlagatys-Sidorkiewicz, A., Plata-Nazar, K., Before-and-after online com…	Sanwald, S.; Department of Psychiatry and Psychotherapy III, Germany; email: Simon.Sanwald@uni-ulm.de			BioMed Central Ltd					1471244X		BPMSC	35135505	English	BMC Psychiatry	Article
Kwok J.Y.Y., Lee J.J., Choi E.P.H., Chau P.H., Auyeung M.	57200523886;57199187714;55987352900;7102266397;55759912400;	Stay mindfully active during the coronavirus pandemic: a feasibility study of mHealth-delivered mindfulness yoga program for people with Parkinson’s disease	2022	BMC Complementary Medicine and Therapies	22	1	37				4	10.1186/s12906-022-03519-y	https://www.scopus.com/inward/record.uri?eid=2-s2.0-85124295067&doi=10.1186%2fs12906-022-03519-y&partnerID=40&md5=d62a97ede6e23e76d888676a0d8584c3	School of Nursing, Li Ka Shing Faculty of Medicine, The University of Hong Kong, Hong Kong, 4/F, William MW Mong Block, 21 Sassoon Road, Pokfulam, Hong Kong; Department of Medicine, Pamela Youde Nethersole Eastern Hospital, Chai Wan, Hong Kong	Kwok, J.Y.Y., School of Nursing, Li Ka Shing Faculty of Medicine, The University of Hong Kong, Hong Kong, 4/F, William MW Mong Block, 21 Sassoon Road, Pokfulam, Hong Kong; Lee, J.J., School of Nursing, Li Ka Shing Faculty of Medicine, The University of Hong Kong, Hong Kong, 4/F, William MW Mong Block, 21 Sassoon Road, Pokfulam, Hong Kong; Choi, E.P.H., School of Nursing, Li Ka Shing Faculty of Me…	Importance: Patients with long-term neurological conditions, such as Parkinson’s disease (PD), are particularly vulnerable to the public health measures taken to combat the COVID-19 pandemic. The inaccessibility of center-based rehabilitation further aggravated their motor dysfunctions as well as mental distress, leading to exacerbation of motor and non-motor symptoms, high healthcare utilization…	Home-based; mHealth; Mindfulness; Parkinson’s disease; Physical exercise; Psychological support; Quality of life; Rehabilitation; Symptom management; Yoga	adult; anxiety; Article; Berg Balance Scale; bradykinesia; child; clinical article; clinical assessment; cognitive defect; comorbidity; controlled study; convenience sample; coronavirus disease 2019; depression; diagnostic test accuracy study; disease severity; distress syndrome; dyskinesia; feasibility study; female; follow up; freezing of gait; health care utilization; Hoehn and Yahr scale; Hos…					University of Hong Kong, HKU	Research reported in this article was supported by the Seed Fund for Basic Research, the University of Hong Kong.										Nonnekes, J., Bereau, M., Bloem, B.R., Freezing of gait and its levodopa paradox (2020) JAMA Neurol, 77 (3), pp. 287-288; Gilat, M., Freezing of gait: Promising avenues for future treatment (2018) Parkinsonism Relat Disord, 52, pp. 7-16; Kwok, J.Y.Y., Huang, T.W., Tretriluxana, J., Auyeung, M., Chau, P.H., Lin, C.C., Chan, H.Y.L., Symptom Burden and Unmet Support Needs of Patients With Parkinson'…	Kwok, J.Y.Y.; School of Nursing, 4/F, William MW Mong Block, 21 Sassoon Road, Hong Kong; email: jojoyyk@hku.hk			BioMed Central Ltd					26627671			35130894	English	BMC Compl. Med.Therapies	Article
Rizk D.N., Abo Ghanima M.	57444619600;57444839700;	Anxiety and depression among vaccinated anesthesia and intensive care doctors during COVID-19 pandemic in United Arab Emirates: a cross-sectional study	2022	Middle East Current Psychiatry	29	1	10					10.1186/s43045-022-00179-z	https://www.scopus.com/inward/record.uri?eid=2-s2.0-85124273256&doi=10.1186%2fs43045-022-00179-z&partnerID=40&md5=0d8117d8089951357c8fa89fa8c8df9b	Department of Neuropsychiatry, Psychiatry Unit, Faculty of Medicine, Alexandria, Egypt; Department of Anesthesia, NMC Hospital Sharjah, Sharjah, United Arab Emirates	Rizk, D.N., Department of Neuropsychiatry, Psychiatry Unit, Faculty of Medicine, Alexandria, Egypt; Abo Ghanima, M., Department of Anesthesia, NMC Hospital Sharjah, Sharjah, United Arab Emirates	Background: The coronavirus disease 2019 (COVID-19) pandemic had an impact on frontline healthcare workers’ (HCW) mental health as they experienced depression, anxiety, and sleep disturbances. There is a need to investigate the impact on anesthesia and intensive care doctors (ICU), especially after the rise of vaccination. Anesthesia and ICU doctors are among the frontline HCW dealing with suspec…	Anesthesia doctors; Anxiety; COVID-19; Depression; Intensive care doctors; Vaccination							No funds, grants, or other support was received.										Organization, W.H., (2020) World Health Organization coronavirus disease (COVID-19) dashboard; Ripp, J., Peccoralo, L., Charney, D., Attending to the emotional well-being of the health care workforce in a New York City health system during the COVID-19 pandemic (2020) Acad Med; Hall, H., The effect of the COVID-19 pandemic on healthcare workers' mental health (2020) J Am Acad PAs, 33 (7), pp. 45-…	Rizk, D.N.; Department of Neuropsychiatry, Egypt; email: Dalia.Nagui@alexmed.edu.eg			Springer Science and Business Media Deutschland GmbH					20905408				English	Middle East Curr. Psychiatry	Article
Baygi F., Blome C., Smith A., Khonsari N.M., Agoushi A., Maghoul A., Esmaeili-Abdar M., Gorabi A.M., Qorbani M.	55334767700;26428020800;35429650000;57218170669;57218169077;57222360498;57222550927;57194099649;24831040300;	Post-traumatic stress disorder and mental health assessment of seafarers working on ocean-going vessels during the COVID-19 pandemic	2022	BMC Public Health	22	1	242					10.1186/s12889-022-12673-4	https://www.scopus.com/inward/record.uri?eid=2-s2.0-85124200837&doi=10.1186%2fs12889-022-12673-4&partnerID=40&md5=60a68017019290736e5ce36f2474af35	Research Unit of General Practice, Department of Public Health, University of Southern Denmark, Odense, Denmark; Institute for Health Services Research in Dermatology and Nursing (IVDP), University Medical Center Hamburg-Eppendorf (UKE), Hamburg, Germany; Centre for Occupational and Health Psychology, School of Psychology, Cardiff University, Cardiff, United Kingdom; Non-communicable Diseases Res…	Baygi, F., Research Unit of General Practice, Department of Public Health, University of Southern Denmark, Odense, Denmark; Blome, C., Institute for Health Services Research in Dermatology and Nursing (IVDP), University Medical Center Hamburg-Eppendorf (UKE), Hamburg, Germany; Smith, A., Centre for Occupational and Health Psychology, School of Psychology, Cardiff University, Cardiff, United Kingd…	Background: There are increasing concerns about mental health consequences of the COVID-19 pandemic among seafarers. This study aims to assess the effects of the current global health pandemic on life satisfaction and adverse psychological outcomes among seafarers. Methods: In this cross-sectional study, 470 multinational seafarers working on board ships of two international shipping companies we…	COVID-19; Psychological impact; Seafarers	adult; anxiety; cross-sectional study; depression; human; mental health; pandemic; posttraumatic stress disorder; sea; Adult; Anxiety; COVID-19; Cross-Sectional Studies; Depression; Humans; Mental Health; Oceans and Seas; Pandemics; SARS-CoV-2; Stress Disorders, Post-Traumatic					Syddansk Universitet, SDU; Alborz University of Medical Sciences, ABZUMS: 99.51	This study was funded by Alborz University of Medical Sciences, Iran (Grant No. 99.51) and with scientific contribution of University of Southern Denmark.										Ha, Y.S., Seo, J.S., An analysis of market concentration in the Korean liner shipping industry (2013) Asian J Ship Logist, 29 (2), pp. 249-266; Dai, Q., Supie, H.U., Kun, Y., Reflection on SARS-CoV-2 infection of container ship seafarers (2020) Travel Med Infect Dis, 36, p. 101787; Ko, C.H., Yen, C.F., Yen, J.U., Yang, M.J., Psychosocial impact among the public of the severe acute respiratory syn…	Qorbani, M.; Non-communicable Diseases Research Center, Iran; email: mqorbani1379@yahoo.com			BioMed Central Ltd					14712458			35123421	English	BMC Public Health	Article
Keyworth C., Quinlivan L., Leather J.Z., O’Connor R.C., Armitage C.J.	55270577800;37071194600;57218711654;57212182647;7004641350;	The association between COVID-19-related fear and reported self-harm in a national survey of people with a lifetime history of self-harm	2022	BMC Psychiatry	22	1	68					10.1186/s12888-021-03625-0	https://www.scopus.com/inward/record.uri?eid=2-s2.0-85124057264&doi=10.1186%2fs12888-021-03625-0&partnerID=40&md5=183680ca0732540fe426228ec370edf8	School of Psychology, University of Leeds, Leeds, United Kingdom; NIHR Greater Manchester Patient Safety Translational Research Centre, University of Manchester, Manchester, United Kingdom; Manchester Centre for Health Psychology, University of Manchester, Manchester, United Kingdom; Suicidal Behaviour Research Laboratory, Institute of Health and Wellbeing, University of Glasgow, Glasgow, United …	Keyworth, C., School of Psychology, University of Leeds, Leeds, United Kingdom; Quinlivan, L., NIHR Greater Manchester Patient Safety Translational Research Centre, University of Manchester, Manchester, United Kingdom; Leather, J.Z., NIHR Greater Manchester Patient Safety Translational Research Centre, University of Manchester, Manchester, United Kingdom, Manchester Centre for Health Psychology, …	Background: Relatively little is known about the characteristics of people living in the community who have previously self-harmed and may benefit from interventions during and after COVID-19. We therefore aimed to: (a) examine the relationship between reported self-harm and COVID-19-related fear, and (b) describe the characteristics of a community sample of people who reported a lifetime history…		adult; aged; Article; automutilation; community sample; coping behavior; coronavirus disease 2019; cross-sectional study; disease association; emergency; ethnicity; exposure; fear; fear of COVID-19 scale; female; health survey; human; male; medical history; middle aged; public health problem; self report; suicidal ideation; suicide; suicide attempt; treatment outcome; treatment response; United K…					Manchester Biomedical Research Centre, BRC; National Institute for Health Research, NIHR; NIHR Greater Manchester Patient Safety Translational Research Centre, Greater Manchester PSTRC: PSTRC-2016-003	This work was funded by the National Institute for Health Research (NIHR) Greater Manchester Patient Safety Translational Research Centre (award number: PSTRC-2016-003). Armitage is supported by the NIHR Manchester Biomedical Research Centre. The views expressed are those of the author(s) and not necessarily those of the NIHR or the Department of Health and Social Care.										Gunnell, D., Appleby, L., Arensman, E., Hawton, K., John, A., Kapur, N., Suicide risk and prevention during the COVID-19 pandemic (2020) Lancet Psychiatry, 7 (6), pp. 468-471; Keyworth, C., Epton, T., Byrne-Davis, L., Leather, J.Z., Armitage, C.J., What challenges do UK adults face when adhering to COVID-19-related instructions? Cross-sectional survey in a representative sample (2021) Prev Med, 1…	Keyworth, C.; School of Psychology, United Kingdom; email: c.keyworth@leeds.ac.uk			BioMed Central Ltd					1471244X		BPMSC	35105313	English	BMC Psychiatry	Article
Overbeck G., Rasmussen I.S., Siersma V., Kragstrup J., Ertmann R.K., Wilson P.	57192695460;57219990579;6602716274;7006724750;8967164400;57203055015;	Mental well-being during stages of COVID-19 lockdown among pregnant women and new mothers	2022	BMC Pregnancy and Childbirth	22	1	92				1	10.1186/s12884-021-04374-4	https://www.scopus.com/inward/record.uri?eid=2-s2.0-85124003231&doi=10.1186%2fs12884-021-04374-4&partnerID=40&md5=4479f842437f82983761186dede83337	The Research Unit for General Practice and Section of General Practice, Department of Public Health, University of Copenhagen, Copenhagen, Denmark; Centre for Rural Health, Institute of Applied Health Sciences, University of Aberdeen, Aberdeen, United Kingdom	Overbeck, G., The Research Unit for General Practice and Section of General Practice, Department of Public Health, University of Copenhagen, Copenhagen, Denmark; Rasmussen, I.S., The Research Unit for General Practice and Section of General Practice, Department of Public Health, University of Copenhagen, Copenhagen, Denmark; Siersma, V., The Research Unit for General Practice and Section of Gener…	Background: Pregnancy and early motherhood are sensitive times where epidemic disease outbreaks can affect mental health negatively. Countries and health care systems handled the pandemic and lockdowns differently and knowledge about how the COVID-19 pandemic affected the mental well-being of pregnant women and new mothers is limited and points in different directions. Aim: To investigate symptom…	Anxiety; Covid-19; Cross-sectional; Depression; Pregnancy	adult; anxiety; Article; coronavirus disease 2019; Denmark; depression; female; first trimester pregnancy; Hospital Anxiety and Depression Scale; hospitalization; human; lockdown; mother; pandemic; pregnant woman; psychological well-being; puerperium; cross-sectional study; depression; mental health; mother; pregnancy; pregnant woman; psychology; quarantine; Adult; Anxiety; COVID-19; Cross-Sectio…					19035774; TrygFonden: 125227	The authors would like to thank the funders for their financial support and research assistant Sinead Shahrzad for data management.										Hawryluck, L., Gold, W.L., Robinson, S., Pogorski, S., Galea, S., Styra, R., SARS control and psychological effects of quarantine, Toronto, Canada (2004) Emerg Infect Dis, 10 (7), pp. 1206-1212; Chrzan-Dętkoś, M., Walczak-Kozłowska, T., Lipowska, M., The need for additional mental health support for women in the postpartum period in the times of epidemic crisis (2021) BMC Pregnancy Childbirth, 21…	Overbeck, G.; The Research Unit for General Practice and Section of General Practice, Denmark; email: grio@sund.ku.dk			BioMed Central Ltd					14712393		BPCMB	35105334	English	BMC Pregnancy Childbirth	Article
Erdoğan A.P., Ekinci F., Acar Ö., Göksel G.	56911912000;56604925300;57439077000;6507594828;	Level of COVID-19 fear in cancer patients	2022	Middle East Current Psychiatry	29	1	9				2	10.1186/s43045-022-00181-5	https://www.scopus.com/inward/record.uri?eid=2-s2.0-85123994840&doi=10.1186%2fs43045-022-00181-5&partnerID=40&md5=52e8c4523c5a5d6ab7af8d43166b869e	Department of Internal Medicine, Divison Of Medical Oncology, Manisa Celal Bayar University Faculty of Medicine, Manisa, Turkey	Erdoğan, A.P., Department of Internal Medicine, Divison Of Medical Oncology, Manisa Celal Bayar University Faculty of Medicine, Manisa, Turkey; Ekinci, F., Department of Internal Medicine, Divison Of Medical Oncology, Manisa Celal Bayar University Faculty of Medicine, Manisa, Turkey; Acar, Ö., Department of Internal Medicine, Divison Of Medical Oncology, Manisa Celal Bayar University Faculty of M…	Background: Cancer patients are in the high-risk group of getting COVID-19 infection and experiencing a severe course. Anxiety of cancer patients about how they pass this pandemic process and how changes in the health system would influence their treatment has increased together with the COVID-19 pandemic. Influence of COVID-19 on psychology of cancer patients is also a subject needed to be inves…	Cancer; Coronavirus disease 2019 (COVID-19); Fear; Pandemic; Psychology							We are grateful to all our patients who participated in the study.										Pappas, G., Kiriaze, I.J., Giannakis, P., Falagas, M.E., Psychosocial consequences of infectious diseases (2009) Clin Microbiol Infect, 15, pp. 743-747. , COI: 1:STN:280:DC%2BD1Mnis1Wnsg%3D%3D; Hsieh, K.Y., Kao, W.T., Li, D.J., Lu, W.C., Tsai, K.Y., Chen, W.J., Mental health in biological disasters: From SARS to COVID-19 (2020) Int J Soc Psychiatry, , In press; Sima, K., Chanb, Y.H., Chongc, P.N.…	Erdoğan, A.P.; Department of Internal Medicine, Turkey; email: dr_pinarcan@yahoo.com			Springer Science and Business Media Deutschland GmbH					20905408				English	Middle East Curr. Psychiatry	Article
Abid A., Shahzad H., Khan H.A., Piryani S., Khan A.R., Rabbani F.	57216347164;57221528041;57221473587;57189462126;57221474103;7003698202;	Perceived risk and distress related to COVID-19 in healthcare versus non-healthcare workers of Pakistan: a cross-sectional study	2022	Human Resources for Health	20	1	11				3	10.1186/s12960-022-00705-4	https://www.scopus.com/inward/record.uri?eid=2-s2.0-85123494450&doi=10.1186%2fs12960-022-00705-4&partnerID=40&md5=60d56be54048717a338152c518c5168f	Medical College, Aga Khan University, Karachi, Pakistan; Department of Community Health Sciences, Aga Khan University, Karachi, Pakistan; Office of Research & Graduate Studies, Aga Khan University, Karachi, Pakistan	Abid, A., Medical College, Aga Khan University, Karachi, Pakistan; Shahzad, H., Medical College, Aga Khan University, Karachi, Pakistan; Khan, H.A., Department of Community Health Sciences, Aga Khan University, Karachi, Pakistan; Piryani, S., Department of Community Health Sciences, Aga Khan University, Karachi, Pakistan; Khan, A.R., Office of Research & Graduate Studies, Aga Khan University, Kar…	Background: Healthcare workers (HCWs) have found themselves and their families more susceptible to contracting COVID-19. This puts them at a higher risk of psychological distress, which may compromise patient care. In this study, we aim to explore the risk perceptions and psychological distress between HCWs and non-healthcare workers (NHCWs) in Pakistan. Methods: A cross-sectional study was condu…	Anxiety; COVID-19; Depression; Healthcare workers; Psychological distress; Risk perception	adolescent; cross-sectional study; depression; female; health care delivery; health care personnel; human; Pakistan; Adolescent; COVID-19; Cross-Sectional Studies; Delivery of Health Care; Depression; Female; Health Personnel; Humans; Pakistan; SARS-CoV-2						The authors would like to acknowledge contributions made by Javeria Nafis in editing and final submission of this manuscript and Brain and Mind Instittue (BMI), Aga Khan University for supporting this study.										Lu, H., Stratton, C.W., Tang, Y.-W., Outbreak of pneumonia of unknown etiology in Wuhan, China: the mystery and the miracle (2020) J Med Virol, 92 (4), pp. 401-402. , COI: 1:CAS:528:DC%2BB3cXntVKntr0%3D; Tran, K., Cimon, K., Severn, M., Pessoa-Silva, C.L., Conly, J., Aerosol generating procedures and risk of transmission of acute respiratory infections to healthcare workers: a systematic review (…	Rabbani, F.; Department of Community Health Sciences, Pakistan; email: fauziah.rabbani@aku.edu			BioMed Central Ltd					14784491			35065653	English	Hum. Resour. Health	Article
Zhou K., Kong J., Wan Y., Zhang X., Liu X., Qu B., Wang B., Xue R.	57223188132;57408798700;57206858981;57189504305;57409306400;57408621100;57338275700;35742369700;	Positive impacts of e-aid cognitive behavioural therapy on the sleep quality and mood of nurses on site during the COVID-19 pandemic	2022	Sleep and Breathing	26	4		1947	1951		1	10.1007/s11325-021-02547-1	https://www.scopus.com/inward/record.uri?eid=2-s2.0-85122668498&doi=10.1007%2fs11325-021-02547-1&partnerID=40&md5=a7a15f5ba238bdd169971f315cb3433f	Department of Neurology, Tianjin Medical University General Hospital Airport Site, Tianjin, 300000, China; Department of Geriatric Medicine, Tianjin Medical University General Hospital Airport Site, Tianjin, 300000, China; Department of Neurology, Tianjin Medical University General Hospital, Tianjin, 300052, China	Zhou, K., Department of Neurology, Tianjin Medical University General Hospital Airport Site, Tianjin, 300000, China; Kong, J., Department of Geriatric Medicine, Tianjin Medical University General Hospital Airport Site, Tianjin, 300000, China; Wan, Y., Department of Neurology, Tianjin Medical University General Hospital Airport Site, Tianjin, 300000, China; Zhang, X., Department of Neurology, Tian…	Objective: To investigate the positive impact of e-aid cognitive behavioural therapy on the sleep quality, anxiety, and depression of nurses on site during the COVID-19 pandemic. Methods: Nurses on site at the Tianjin Medical University General Hospital Airport Site experiencing insomnia, anxiety and depression during the COVID-19 prevention and control period, from February 2020 to April 2021, w…	Anxiety and depression; COVID-19 pandemic; E-aid cognitive behavioural therapy; Nurses on site; Sleep quality	adult; anxiety disorder; Article; cognitive behavioral therapy; controlled study; coronavirus disease 2019; depression; female; frontline nurse; Generalized Anxiety Disorder-7; human; insomnia; Insomnia Severity Index; major clinical study; male; mental health; mood; nurse; pandemic; Patient Health Questionnaire 9; Pittsburgh Sleep Quality Index; randomized controlled trial; sleep efficiency; sle…					17ZXMFSY00180	This study was funded by the Major project of Tianjin science and technology, prevention and control technology of chronic disease (17ZXMFSY00180).										Song, M., Psychological stress responses to COVID-19 and adaptive strategies in China - ScienceDirect (2020) World Development, 136, pp. 105-107; Maiorano, T., Vagni, M., Giostra, V., Pajardi, D., COVID-19: risk factors and protective role of resilience and coping strategies for emergency stress and secondary trauma in medical staff and emergency workers—an online-based inquiry (2020) Sustainabil…	Xue, R.; Department of Neurology, China; email: xuerong1403@126.com			Springer Science and Business Media Deutschland GmbH					15209512		SBLRB	34997900	English	Sleep Breathing	Article
Patabendige M., Wanniarachchi D., Weerasinghe M., Ruwanpathirana P., Jayasundara D., Jayawardane A.	56221698100;57398178300;57218534453;57397431500;57398178400;57194129690;	The sustained adverse impact of COVID-19 pandemic on mental health among pregnant women in Sri Lanka: a reassessment during the second wave	2022	BMC Research Notes	15	1	3					10.1186/s13104-021-05893-1	https://www.scopus.com/inward/record.uri?eid=2-s2.0-85122328794&doi=10.1186%2fs13104-021-05893-1&partnerID=40&md5=fb7735098336b1ad850fc95bc38756f4	Base Hospital, Pottuvil, Sri Lanka; Castle Street Hospital for Women, Colombo, Sri Lanka; Consultant Psychiatrist, Colombo, Sri Lanka; National Hospital of Sri Lanka, Colombo, Sri Lanka; Department of Obstetrics and Gynecology, Faculty of Medicine, University of Colombo, Colombo, Sri Lanka	Patabendige, M., Base Hospital, Pottuvil, Sri Lanka; Wanniarachchi, D., Castle Street Hospital for Women, Colombo, Sri Lanka; Weerasinghe, M., Consultant Psychiatrist, Colombo, Sri Lanka; Ruwanpathirana, P., National Hospital of Sri Lanka, Colombo, Sri Lanka; Jayasundara, D., Department of Obstetrics and Gynecology, Faculty of Medicine, University of Colombo, Colombo, Sri Lanka; Jayawardane, A., …	Objective: To study the change in trend of antenatal mental health and associated factors among a cohort of pregnant women during the second wave of COVID-19 using Hospital Anxiety and Depression Scale (HADS). Previous study using the same scale, during the first wave reported a higher prevalence of anxiety and depression. Results: A descriptive cross-sectional study was carried out at the two la…	Anxiety; COVID-19; Depression; Epidemiology; Epidemiology; Hospitalisation; Pregnancy	anxiety; cross-sectional study; depression; female; human; mental health; pandemic; pregnancy; pregnant woman; Sri Lanka; Anxiety; COVID-19; Cross-Sectional Studies; Depression; Female; Humans; Mental Health; Pandemics; Pregnancy; Pregnant Women; SARS-CoV-2; Sri Lanka						We would like to express our sincere gratitude to all the women participated.										Tomfohr-madsen, L.M., Racine, N., Giesbrecht, G.F., Lebel, C., Madigan, S., Depression and anxiety in pregnancy during COVID-19: a rapid review and meta-analysis (2021) Psychiatry Res, 300 (March), p. 113912; Alder, J., Fink, N., Bitzer, J., Hösli, I., Holzgreve, W., Depression and anxiety during pregnancy: A risk factor for obstetric, fetal and neonatal outcome? A critical review of the literatu…	Patabendige, M.; Base HospitalSri Lanka; email: mpatabendige@gmail.com			BioMed Central Ltd					17560500			34986872	English	BMC Res. Notes	Article
Humer E., Schaffler Y., Jesser A., Probst T., Pieh C.	55819220700;36714363900;57226473476;7005044940;35096508600;	Mental health in the Austrian general population during COVID-19: Cross-sectional study on the association with sociodemographic factors	2022	Frontiers in Psychiatry	13		943303					10.3389/fpsyt.2022.943303	https://www.scopus.com/inward/record.uri?eid=2-s2.0-85143587852&doi=10.3389%2ffpsyt.2022.943303&partnerID=40&md5=8a3db5c270c0fc75397898d6142cd3b8	Department of Psychosomatic Medicine and Psychotherapy, University for Continuing Education Krems, Krems, Austria	Humer, E., Department of Psychosomatic Medicine and Psychotherapy, University for Continuing Education Krems, Krems, Austria; Schaffler, Y., Department of Psychosomatic Medicine and Psychotherapy, University for Continuing Education Krems, Krems, Austria; Jesser, A., Department of Psychosomatic Medicine and Psychotherapy, University for Continuing Education Krems, Krems, Austria; Probst, T., Depa…	Introduction: The impact of the Coronavirus disease (COVID-19) pandemic and the associated governmental restrictions on mental health have been reported in different countries. This cross-sectional study evaluated mental health during the COVID-19 pandemic in Austria and the association with sociodemographic factors (i.e., age, sex, education, income, employment status, partnership status, and mi…	alcohol abuse; anxiety; COVID-19; depression; eating disorders; insomnia; sociodemographic status; stress	adolescent; adult; age; age distribution; aged; alcohol abuse; Article; Austrian; biopsychosocial model; controlled study; coronavirus disease 2019; cross-sectional study; Cut down, Annoyance, Guilty, Eye opener screening interview; demography; depression; eating disorder; employment; female; gender; Generalized Anxiety Disorder-7; health care policy; health education; household; human; income; i…						This study was supported by Open Access Funding from the University for Continuing Education Krems.										Mahmud, S., Mohsin, M., Dewan, M.D.N., Muyeed, A., The global prevalence of depression, anxiety, stress, and insomnia among general population during COVID-19 pandemic: a systematic review and meta-analysis (2022) Trends Psychol, , https://link.springer.com/10.1007/s43076-021-00116-9, accessed May 5, 2022, Available online at; Roberts, A., Rogers, J., Mason, R., Siriwardena, A.N., Hogue, T., Whit…	Humer, E.; Department of Psychosomatic Medicine and Psychotherapy, Austria; email: elke.humer@donau-uni.ac.at			Frontiers Media S.A.					16640640				English	Front. Psychiatry	Article
Babicki M., Kowalski K., Bogudzińska B., Mastalerz-Migas A.	57202038891;57223008077;57223014281;22934825600;	Alterations in mental health and quality of life among healthcare workers in times of COVID-19: Four-stage cross-sectional study during first four pandemic waves in Poland	2022	Frontiers in Psychiatry	13		1027734					10.3389/fpsyt.2022.1027734	https://www.scopus.com/inward/record.uri?eid=2-s2.0-85143400781&doi=10.3389%2ffpsyt.2022.1027734&partnerID=40&md5=7c47fa250f8df6f8a37649b804dab094	Department of Family Medicine, Wrocław Medical University, Wrocław, Poland; Division of Consultation Psychiatry and Neuroscience, Department of Psychiatry, Wrocław Medical University, Wrocław, Poland; Faculty of Medicine, Wrocław Medical University, Wrocław, Poland	Babicki, M., Department of Family Medicine, Wrocław Medical University, Wrocław, Poland; Kowalski, K., Division of Consultation Psychiatry and Neuroscience, Department of Psychiatry, Wrocław Medical University, Wrocław, Poland; Bogudzińska, B., Faculty of Medicine, Wrocław Medical University, Wrocław, Poland; Mastalerz-Migas, A., Department of Family Medicine, Wrocław Medical University, Wrocław,…	Background: The COVID-19 pandemic has had many unexpected effects that have affected the mental health of healthcare workers. In response to the crisis, healthcare workers appear to be the most vulnerable to the psychological effects of the pandemic. The purpose of the study was to assess the prevalence of depressive and anxiety symptoms and healthcare workers’ quality of life during the differen…	anxiety; COVID-19; depression; mental health; pandemic	adult; anxiety disorder; Article; attitude to health; attitude to illness; Beck Depression Inventory; controlled study; coronavirus disease 2019; cross-sectional study; depression; disease association; disease duration; disease severity; female; Generalized Anxiety Disorder-7; health care personnel; human; major clinical study; male; Manchester Brief Assessment of Quality of Life; medical history…					Uniwersytet Medyczny im. Piastów Slaskich we Wroclawiu: SUBZ.C290.22.090	This research was funded by the Wrocław Medical University SUBZ.C290.22.090.										Batra, K., Singh, T.P., Sharma, M., Batra, R., Schvaneveldt, N., Investigating the psychological impact of COVID-19 among healthcare workers: a meta-analysis (2020) Int J Environ Res Public Health, 17, p. 9096. , 33291511; Gambin, M., Oleksy, T., Sêkowski, M., Wnuk, A., Woźniak-Prus, M., Kmita, G., Pandemic trajectories of depressive and anxiety symptoms and their predictors: five-wave study duri…	Kowalski, K.; Division of Consultation Psychiatry and Neuroscience, Poland; email: krzysztof.kowalski@student.umw.edu.pl			Frontiers Media S.A.					16640640				English	Front. Psychiatry	Article
Zhao H., Yu X., Ye W., Wang R., Sheng J., Shi Y.	57989216100;57989763200;57359602500;57993658000;7202784409;55261094900;	Vaccination with SARS-CoV-2 inactivated vaccines reduced the risk of anxiety and depression in a population majored by health care workers during the recent omicron variant outbreak	2022	Frontiers in Psychology	13		989952					10.3389/fpsyg.2022.989952	https://www.scopus.com/inward/record.uri?eid=2-s2.0-85143376154&doi=10.3389%2ffpsyg.2022.989952&partnerID=40&md5=2e8e7ede856d768a7bff1b2d3c4fa0fa	State Key Laboratory for Diagnosis and Treatment of Infectious Diseases, National Clinical Research Center for Infectious Diseases, National Medical Center for Infectious Diseases, Collaborative Innovation Center for Diagnosis and Treatment of Infectious Diseases, The First Affiliated Hospital, College of Medicine, Zhejiang University, Hangzhou, China; Department of Traditional Chinese Internal M…	Zhao, H., State Key Laboratory for Diagnosis and Treatment of Infectious Diseases, National Clinical Research Center for Infectious Diseases, National Medical Center for Infectious Diseases, Collaborative Innovation Center for Diagnosis and Treatment of Infectious Diseases, The First Affiliated Hospital, College of Medicine, Zhejiang University, Hangzhou, China; Yu, X., State Key Laboratory for D…	Background: The mental health status of the population majored by health care workers in China during the omicron variant outbreak remains unknown. Furthermore, the effect of COVID-19-inactivated vaccines on mental health is yet to be investigated. Methods: A cross-sectional, online survey study was conducted from 12–20 April, 2022. The prevalence of symptoms of depression and anxiety were evalua…	anxiety; COVID-19; depression; insomnia; omicron virus variant strain; vaccine						National Natural Science Foundation of China, NSFC: 81870425; National Key Research and Development Program of China, NKRDPC: 2021YFC2301800	This work was supported by the National Key Research and Development Program of China (No. 2021YFC2301800) and the National Natural Science Foundation of China (Grant No. 81870425).										Alzahrani, N.S., Almarwani, A.M., Asiri, S.A., Alharbi, H.F., Alhowaymel, F.M., Factors influencing hospital anxiety and depression among emergency department nurses during the COVID-19 pandemic: a multi-center cross-sectional study (2022) Front. Psych, 13, p. 912157; Bjelland, I., Dahl, A.A., Haug, T.T., Neckelmann, D., The validity of the hospital anxiety and depression scale. An updated litera…	Sheng, J.; State Key Laboratory for Diagnosis, China; email: jifang_sheng@zju.edu.cn Shi, Y.; State Key Laboratory for Diagnosis and Treatment of Infectious Diseases, China; email: zjushiyu@zju.edu.cn			Frontiers Media S.A.					16641078				English	Front. Psychol.	Article
Liu Z., Lv Z., Zhou X., Shi J., Hong S., Huang H., Lv L.	57222241146;57934612900;57934456200;57974103600;57934301400;57974162200;57934925700;	Efficacy of traditional Chinese exercises in patients with post-COVID-19 chronic fatigue syndrome: A protocol for systematic review and meta-analysis	2022	Medicine (United States)	101	46		E31450				10.1097/MD.0000000000031450	https://www.scopus.com/inward/record.uri?eid=2-s2.0-85142402839&doi=10.1097%2fMD.0000000000031450&partnerID=40&md5=a9eff37e074917364e354f4a1a88867e	Third Clinical Medical College, Zhejiang Chinese Medical University, Hangzhou, Zhejiang, China	Liu, Z., Third Clinical Medical College, Zhejiang Chinese Medical University, Hangzhou, Zhejiang, China; Lv, Z., Third Clinical Medical College, Zhejiang Chinese Medical University, Hangzhou, Zhejiang, China; Zhou, X., Third Clinical Medical College, Zhejiang Chinese Medical University, Hangzhou, Zhejiang, China; Shi, J., Third Clinical Medical College, Zhejiang Chinese Medical University, Hangzh…	Background: Some patients develop long-term symptoms after Corona virus disease 2019 (COVID-19), and chronic fatigue syndrome (CFS) is one of the main symptoms. CFS is characterized by fatigue lasting for more than 6 months accompanied by sleep disorders, anxiety, and depression, which causes a certain degree of harm to both physiological and psychological aspects of the individual. Traditional C…	anxiety; chronic fatigue syndrome; depression; post-COVID-19; traditional Chinese exercises	calcitonin gene related peptide; neuropeptide Y; anxiety; chronic fatigue syndrome; coronavirus disease 2019; drug efficacy; Hospital Anxiety and Depression Scale; human; kinesiotherapy; meta analysis (topic); Multidimensional Fatigue Inventory; Pittsburgh Sleep Quality Index; quality of life; randomized controlled trial (topic); Review; Self-rating Anxiety Scale; Self-rating Depression Scale; Sh…		calcitonin gene related peptide, 83652-28-2; neuropeptide Y, 82785-45-3, 83589-17-7			GWYF-2013-42; State Administration of Traditional Chinese Medicine of the People's Republic of China, SATCM: GJXK-2022-02-01	This study is supported by the Key Discipline of Chinese Medicine (Tui Na), State Administration of Traditional Chinese Medicine (No. GJXK-2022-02-01), and the National Key Clinical Specialties Construction Project (No. GWYF-2013-42).										Kachaner, A., Lemogne, C., Dave, J., Somatic symptom disorder in patients with post-COVID-19 neurological symptoms: A preliminary report from the somatic study (Somatic Symptom Disorder Triggered by COVID-19) (2022) J Neurol Neurosurg Psychiatry; Kedor, C., Freitag, H., Meyer-Arndt, L., A prospective observational study of post-COVID-19 chronic fatigue syndrome following the first pandemic wave i…	Lv, L.; Third Clinical Medical College, No. 548, Binwen Road, China; email: 731577158@qq.com			Lippincott Williams and Wilkins					00257974		MEDIA	36401484	English	Medicine	Review
Chen Y., Zeng X., Tao L., Chen J., Wang Y.	57827374500;57989111100;56259107600;35267879800;55733871500;	The influence of arts engagement on the mental health of isolated college students during the COVID-19 outbreak in China	2022	Frontiers in Public Health	10		1021642					10.3389/fpubh.2022.1021642	https://www.scopus.com/inward/record.uri?eid=2-s2.0-85143145239&doi=10.3389%2ffpubh.2022.1021642&partnerID=40&md5=5014eef6b57710d77438e87a29d6e602	Department of Industrial Design, School of Architecture and Art, Central South University, Changsha, China; Department of Nephrology, Xiangya Hospital, Central South University, Changsha, China; Department of Nephrology, Hunan Key Laboratory of Kidney Disease and Blood Purification, The Second Xiangya Hospital, Central South University, Changsha, China; Xiangya Medical College, Central South Univ…	Chen, Y., Department of Industrial Design, School of Architecture and Art, Central South University, Changsha, China; Zeng, X., Department of Industrial Design, School of Architecture and Art, Central South University, Changsha, China; Tao, L., Department of Nephrology, Xiangya Hospital, Central South University, Changsha, China; Chen, J., Department of Nephrology, Hunan Key Laboratory of Kidney …	Objectives: The COVID-19 pandemic significantly impacted the mental health of college students. This study aimed to investigate the buffering effect of arts engagement on anxiety and resilience in college students during the COVID-19 pandemic. Study design: A cross-sectional study. Methods: The data were collected via an online survey during a wave of SARS-CoV-2 infections in Shanghai (March 15 t…	anxiety; arts engagement; college students; COVID-19; resilience	China; cross-sectional study; epidemic; epidemiology; human; mental health; pandemic; student; China; COVID-19; Cross-Sectional Studies; Disease Outbreaks; Humans; Mental Health; Pandemics; SARS-CoV-2; Students					XJK21CGD004; 2021zzts0464; CX20210141; E-YGJH20202805; Ministry of Education of the People's Republic of China, MOE: 20YJCZH012; Central South University, CSU: 2021jy094	This work was supported by Humanities and Social Sciences Research Project of the Ministry of Education (Grant Number: 20YJCZH012), The Second Batch of New Engineering Research and Practice Projects (Grant Number: E-YGJH20202805), Educational Science Planning Project of Hunan Province (Grant Number: XJK21CGD004), Research Project on Educational Teaching Reform of Central South University (Grant N…										(2022) Update on the New Coronavirus Pneumonia Outbreak as at 24:00 Hours on 15 April, , http://www.gov.cn/xinwen/2021-04/16/content_5599974.html, (,) Available online at:, (accessed April 30, 2022; Deng, S.Q., Peng, H.J., Characteristics of and public health responses to the coronavirus disease 2019 outbreak in China (2020) J Clin Med, 9, p. 575. , 32093211; Wang, C., Pan, R., Wan, X., Tan, Y., …	Wang, Y.; Department of Industrial Design, China; email: 346235912@qq.com Chen, J.; Department of Nephrology, China; email: chenjxly@csu.edu.cn			Frontiers Media S.A.					22962565			36457314	English	Front. Public Health	Article
Spada M.S., Biffi A.M., Belotti L., Cremaschi L., Palumbo C., Locatelli C., Cesana B.M., Bondi E.	57197984728;57191037537;57900706100;55795611700;55869612000;57216620009;7006822238;57193256273;	Psychological impact of COVID-19 after hospital discharge: A follow-up study on Italian recovered patients	2022	Journal of Affective Disorders	317			84	90		1	10.1016/j.jad.2022.08.086	https://www.scopus.com/inward/record.uri?eid=2-s2.0-85138525077&doi=10.1016%2fj.jad.2022.08.086&partnerID=40&md5=f4e4e3b373f1fa3ac37950c1380f5e40	Department of Psychology, ASST Papa Giovanni XXIII Hospital, Bergamo, Italy; University of Milan, Department of Mental Health, Department of Biomedical and Clinical Sciences Luigi Sacco, Milan, Italy; Department of Psychiatry, ASST Papa Giovanni XXIII Hospital, Bergamo, Italy; Department of Clinical Sciences and Community Health, Unit of Medical Statistics, Biometry and Bioinformatics “Giulio A. …	Spada, M.S., Department of Psychology, ASST Papa Giovanni XXIII Hospital, Bergamo, Italy; Biffi, A.M., Department of Psychology, ASST Papa Giovanni XXIII Hospital, Bergamo, Italy; Belotti, L., Department of Psychology, ASST Papa Giovanni XXIII Hospital, Bergamo, Italy; Cremaschi, L., University of Milan, Department of Mental Health, Department of Biomedical and Clinical Sciences Luigi Sacco, Mila…	Background: Since COVID-19 outbreak, clinical experience on its management during the acute phase has rapidly grown, including potential effects on the psychopathological dimension. However, still few data are available regarding the impact on survivors' mental health over the long-term. Methods: A sample of 1457 COVID-19 patients underwent a multidisciplinary follow-up protocol, approximately 3 …	COVID-19; Post-traumatic; Psychological impact; Recovered patients; Resilience	adult; anxiety; Article; controlled study; coronavirus disease 2019; depression; disease course; distress syndrome; emergency ward; female; follow up; hospital admission; Hospital Anxiety and Depression Scale; hospital discharge; hospital patient; hospitalization; human; Impact of Events Scale; intensive care unit; Italy; major clinical study; male; mental health; middle aged; nasopharyngeal swab…						None.										Abdelghani, M., Hassan, M.S., Alsadik, M.E., Abdelmoaty, A.A., Said, A., Atwa, S.A., Post-traumatic stress symptoms among an egyptian sample of post-remission Covid-19 survivors: prevalence and sociodemographic and clinical correlates (2021) Middle East Curr. Psychiatry, 28, p. 20; Apolone, G., Mosconi, P., The italian SF-36 health survey: translation, validation and norming (1998) J. Clin. Epide…	Spada, M.S.; ASST Papa Giovanni XXIII Hospital, Piazza OMS, 1, Italy; email: sspada@asst-pg23.it			Elsevier B.V.					01650327		JADID	36029882	English	J. Affective Disord.	Article
Sharma P., Kamath C., Kurani S., Pazdernik V., Kremers H.M., St Sauver J., Croarkin P., Geske J., Prasad K., Patten C., Holland A.	57191866606;7004861911;57201334190;55886107400;57966220900;8042985400;6506081352;50561306400;22938710900;7006031601;57966250500;	Longitudinal Correlates of Increased Alcohol Use Among Adolescents and Young Adults During the COVID-19 Pandemic	2022	Alcohol and alcoholism (Oxford, Oxfordshire)	57	6		648	655		1	10.1093/alcalc/agac024	https://www.scopus.com/inward/record.uri?eid=2-s2.0-85141938839&doi=10.1093%2falcalc%2fagac024&partnerID=40&md5=d43dfcad54e19c0541b8f141d7075b83	Behavioral Health Research Program, Department of Psychiatry and Psychology, Mayo Clinic, 200 1st St SW, Rochester, United States; Department Psychiatry and Psychology, Mayo Clinic Health System, 1221 Whipple St., Eau Claire, WI 54703, United States; Kern Center for the Science of Health Care Delivery, Mayo Clinic, 200 1st St SW, Rochester, United States; Department of Quantitative Health Science…	Sharma, P., Behavioral Health Research Program, Department of Psychiatry and Psychology, Mayo Clinic, 200 1st St SW, Rochester, United States, Department Psychiatry and Psychology, Mayo Clinic Health System, 1221 Whipple St., Eau Claire, WI 54703, United States; Kamath, C., Kern Center for the Science of Health Care Delivery, Mayo Clinic, 200 1st St SW, Rochester, United States, Department of Qua…	AIMS: The objective of this study is to longitudinally assess sociodemographic and psychological correlates of increased alcohol use during the coronavirus disease of 2019 (COVID-19) period among adolescents and young adults. METHODS: Pre-COVID period is defined as the 1-year period on or before 31 March 2020, and during-COVID period is defined as the period from 1st April 2020 to 30 March 2021. …		adolescent; anxiety; cross-sectional study; drinking behavior; epidemiology; human; pandemic; psychology; young adult; Adolescent; Alcohol Drinking; Anxiety; COVID-19; Cross-Sectional Studies; Humans; Pandemics; SARS-CoV-2; Young Adult																				NLM (Medline)					14643502			35511126	English	Alcohol Alcohol	Article
Wang P., Shen X., Jiang Y., Wu L., Shen J., Nie X., Chen W., Liu J.	57928725700;57972411700;57840838100;57785281900;57565003800;57468694700;57210858368;26643201000;	Psychological and sleep disturbances among first-line, second-line, and at home medical staff during the COVID-19 pandemic in Shanghai, China	2022	Frontiers in Public Health	10		1006610					10.3389/fpubh.2022.1006610	https://www.scopus.com/inward/record.uri?eid=2-s2.0-85142296473&doi=10.3389%2ffpubh.2022.1006610&partnerID=40&md5=64637fbf2e391fbde687ef6680ad4929	Department of Neurology, Shanghai Ninth People's Hospital, Shanghai Jiao Tong University School of Medicine, Shanghai, China; Biostatistics Office of Clinical Research Unit, Shanghai Ninth People's Hospital, Shanghai Jiao Tong University School of Medicine, Shanghai, China	Wang, P., Department of Neurology, Shanghai Ninth People's Hospital, Shanghai Jiao Tong University School of Medicine, Shanghai, China; Shen, X., Department of Neurology, Shanghai Ninth People's Hospital, Shanghai Jiao Tong University School of Medicine, Shanghai, China; Jiang, Y., Department of Neurology, Shanghai Ninth People's Hospital, Shanghai Jiao Tong University School of Medicine, Shangha…	Objectives: Medical workers are prone to psychological and sleep disturbances during the coronavirus disease 2019 (COVID-19) pandemic. Little is known about the varying degrees of influence among vaccinated medical staff working in different positions. The current study is aimed to evaluate and compare depression, anxiety and sleep disturbances among first-line, second-line and at home vaccinated…	anxiety; COVID-19; depression; medical staff; sleep disturbances	China; cross-sectional study; female; human; insomnia; male; medical staff; pandemic; sleep disorder; sleep quality; China; COVID-19; Cross-Sectional Studies; Female; Humans; Male; Medical Staff; Pandemics; Sleep Initiation and Maintenance Disorders; Sleep Quality; Sleep Wake Disorders					YBKB202120; Shanghai Municipal Education Commission: 20161422; Science and Technology Commission of Shanghai Municipality, STCSM: 22ZR1436900; Natural Science Foundation of Jiangsu Province; School of Medicine, Shanghai Jiao Tong University, SJTUSM: JYLJ202003	This research was supported by grants from 200 talent project from Shanghai Municipal Education Commission-Gaofeng Clinical Medicine Grant Support (20161422 to JL), Natural Science Foundation Project from the Shanghai Municipal Science and Technology Commission (22ZR1436900 to JL), Clinical Research Program of Ninth People's Hospital affiliated to Shanghai Jiao Tong University School of Medicine …										Wu, Z., McGoogan, J.M., Characteristics of and important lessons from the Coronavirus Disease 2019 (COVID-19) outbreak in China: summary of a report of 72314 cases from the Chinese Center for Disease Control and Prevention (2020) JAMA, 323, pp. 1239-1242. , 32091533; Zhou, Y., Wang, W., Sun, Y., Qian, W., Liu, Z., Wang, R., The prevalence and risk factors of psychological disturbances of frontlin…	Chen, W.; Department of Neurology, China; email: david_chen8106@hotmail.com Liu, J.; Department of Neurology, China; email: liujr021@sjtu.edu.cn			Frontiers Media S.A.					22962565			36420001	English	Front. Public Health	Article
Wiertz C.M.H., Hemmen B., Sep S.J.S., Van Santen S., Van Horn Y.Y., Van Kuijk S.M.J., Verbunt J.A.	57952416100;57898855900;25927601100;16033623400;56479100000;36612373500;6701858537;	Life after COVID-19: the road from intensive care back to living - a prospective cohort study	2022	BMJ Open	12	11	e062332					10.1136/bmjopen-2022-062332	https://www.scopus.com/inward/record.uri?eid=2-s2.0-85141154184&doi=10.1136%2fbmjopen-2022-062332&partnerID=40&md5=2e3b7f31a62fb1511f935626369817ce	Rehabilitation Medicine, Adelante, Hoensbroek, Netherlands; Department of Rehabilitation Medicine Research School Caphri, Maastricht University, Maastricht, Netherlands; Department of Intensice Care, Maastricht Universitair Medisch Centrum+, Maastricht, Netherlands; Clinical Epidemiology and Medical Technology Assessment, Maastricht Universitair Medisch Centrum+, Maastricht, Netherlands	Wiertz, C.M.H., Rehabilitation Medicine, Adelante, Hoensbroek, Netherlands, Department of Rehabilitation Medicine Research School Caphri, Maastricht University, Maastricht, Netherlands; Hemmen, B., Rehabilitation Medicine, Adelante, Hoensbroek, Netherlands, Department of Rehabilitation Medicine Research School Caphri, Maastricht University, Maastricht, Netherlands; Sep, S.J.S., Rehabilitation Med…	Objectives The aim of the study was to evaluate recovery of participation in post-COVID-19 patients during the first year after intensive care unit (ICU) discharge. The secondary aim was to identify the early determinants associated with recovery of participation. Design Prospective cohort study. Setting COVID-19 post-ICU inpatient rehabilitation in the Netherlands, during the first epidemic wave…	Adult intensive & critical care; COVID-19; REHABILITATION MEDICINE	ADL disability; adult; aged; anxiety disorder; Article; checklist; cognitive defect; cohort analysis; coping behavior; coronavirus disease 2019; daily life activity; depression; dyspnea; exercise; fatigue; female; follow up; Global Psychotrauma Screen; Hospital Anxiety and Depression Scale; hospital patient; housekeeping; human; intensive care; International Classification of Functioning, Disabil…																(2020) Actuele informatie over het nieuwe coronavirus (COVID-19), , https://www.rivm.nl/coronavirus-covid-19/actueel, Accessed 22 May; (2020) COVID-19 infecties op de IC's. Nationale intensive care Evaluatie, , https://www.stichting-nice.nl/COVID_rapport.pdf, Accessed 02 Jul; Tan, E., Song, J., Deane, A.M., Global impact of coronavirus disease 2019 infection requiring admission to the ICU: A syst…	Wiertz, C.M.H.; Rehabilitation Medicine, Adelante, Netherlands; email: c.wiertz@adelante-zorggroep.nl			BMJ Publishing Group					20446055			36323469	English	BMJ Open	Article
Ahmadi Marzaleh M., Peyravi M., Azhdari N., Bahaadinbeigy K., Sharifian R., Samad-Soltani T., Sarpourian F.	57191753077;29068084500;57204733001;36105101700;55696252800;57195059375;57222597830;	Virtual reality applications for rehabilitation of COVID-19 patients: A systematic review	2022	Health Science Reports	5	6	e853					10.1002/hsr2.853	https://www.scopus.com/inward/record.uri?eid=2-s2.0-85143167432&doi=10.1002%2fhsr2.853&partnerID=40&md5=577e7847c4877b851dfa3849601cc8e3	Department of Health in Disasters and Emergencies, Health Human Resources Research Center, School of Management and Medical Informatics, Shiraz University of Medical Sciences, Shiraz, Iran; School of Rehabilitation Sciences, Shiraz University of Medical Sciences, Shiraz, Iran; School of Management and Medical Informatics, Kerman University of Medical Sciences, Kerman, Iran; Department of Health I…	Ahmadi Marzaleh, M., Department of Health in Disasters and Emergencies, Health Human Resources Research Center, School of Management and Medical Informatics, Shiraz University of Medical Sciences, Shiraz, Iran; Peyravi, M., Department of Health in Disasters and Emergencies, Health Human Resources Research Center, School of Management and Medical Informatics, Shiraz University of Medical Sciences,…	Background and Aims: The COVID-19 pandemic has changed people's lifestyles as well as the way healthcare services are delivered. Undoubtedly, the difficulties associated with COVID-19 infection and rehabilitation and those associated with quarantine and viral preventive efforts may exacerbate the need for virtual reality to be used as a part of a complete rehabilitation strategy for these individ…	COVID-19; health; rehabilitation; virtual reality	Article; cognitive rehabilitation; computer literacy; coronavirus disease 2019; game; Hospital Anxiety and Depression Scale; hospitalization; human; Impact of Events Scale; intensive care unit; physical activity; physiotherapy; randomized controlled trial (topic); rehabilitation care; systematic review; virtual reality						The authors would like to thank Ms. A. Keivanshekouh at the Research Consultation Center (RCC) of Shiraz University of Medical Sciences for her invaluable assistance in improving the use of English in the manuscript.										Kolbe, L., Jaywant, A., Gupta, A., Vanderlind, W.M., Jabbour, G., Use of virtual reality in the inpatient rehabilitation of COVID-19 patients (2021) Gen Hosp Psychiatry, 71, pp. 76-81; Silva, T.D., Oliveira, P., Oliveira, P.M., Comparison between conventional intervention and non-immersive virtual reality in the rehabilitation of individuals in an inpatient unit for the treatment of COVID-19: a s…	Sarpourian, F.; School of Management and Medical Informatics, Iran; email: fatemehsarpourian@gmail.com			John Wiley and Sons Inc					23988835				English	Heal. Sci. Rep.	Article
Camoni L., Mirabella F., Gigantesco A., Brescianini S., Ferri M., Palumbo G., Calamandrei G., on behalf of the Perinatal Mental Health Network	6602151830;14021376400;6602116286;6603257546;24449123600;7201792091;7004291951;	The Impact of the COVID-19 Pandemic on Women’s Perinatal Mental Health: Preliminary Data on the Risk of Perinatal Depression/Anxiety from a National Survey in Italy	2022	International Journal of Environmental Research and Public Health	19	22	14822					10.3390/ijerph192214822	https://www.scopus.com/inward/record.uri?eid=2-s2.0-85142606164&doi=10.3390%2fijerph192214822&partnerID=40&md5=0ba623c7daeaba3ba37371050fef46ff	Center for Behavioral Sciences and Mental Health, Italian National Health Institute, Rome, 00161, Italy	Camoni, L., Center for Behavioral Sciences and Mental Health, Italian National Health Institute, Rome, 00161, Italy; Mirabella, F., Center for Behavioral Sciences and Mental Health, Italian National Health Institute, Rome, 00161, Italy; Gigantesco, A., Center for Behavioral Sciences and Mental Health, Italian National Health Institute, Rome, 00161, Italy; Brescianini, S., Center for Behavioral Sc…	Increasing evidence suggests that during the COVID-19 pandemic, anxiety and depression during the perinatal period increased. The aim of the study is to estimate the prevalence of risk for both maternal depression and anxiety among women attending 18 healthcare centres in Italy during the SARS-COV-2 pandemic and to investigate the psychosocial risks and protective factors associated. It was divid…	mental health; perinatal anxiety; perinatal depression; screening	cognition; COVID-19; epidemic; health impact; health risk; mental health; psychology; public health; womens health; adult; anxiety disorder; Article; controlled study; coronavirus disease 2019; disease association; Edinburgh Postnatal Depression Scale; education; female; Generalized Anxiety Disorder-7; high school; housewife; human; Italy; mental health; perinatal depression; perinatal period; pr…																(2020) Polic. Brief: COVID-19 and the Need for Action on Mental Health Executive Summary, , United Nations, New York, NY, USA; Holmes, E.A., O’Connor, R.C., Perry, V.H., Tracey, I., Wessely, S., Arseneault, L., Ballard, C., Everall, I., Multidisciplinary research priorities for the COVID-19 pandemic: A call for action for mental health science (2020) Lancet Psychiatry, 7, pp. 547-560; Daly, M., S…	Gigantesco, A.; Center for Behavioral Sciences and Mental Health, Italy; email: antonella.gigantesco@iss.it			MDPI					16617827			36429541	English	Int. J. Environ. Res. Public Health	Article
Park Y.-J., Jung Y.-E., Kim M.-D., Bahk W.-M.	57973060700;24490566900;57973060800;57965173400;	COVID-19–Related Functional Impairment in a Community Sample of Korean Adults: Associations With Depression, COVID-19 Infection Fear, and Resilience	2022	Psychiatry Investigation	19	11		919	926			10.30773/pi.2022.0138	https://www.scopus.com/inward/record.uri?eid=2-s2.0-85142368073&doi=10.30773%2fpi.2022.0138&partnerID=40&md5=cc02e9ed56435830c790932cebcbe9e5	Department of Psychiatry, Jeju National University Hospital, Jeju, South Korea; Department of Psychiatry, Jeju National University School of Medicine, Jeju, South Korea; Department of Psychiatry, College of Medicine, The Catholic University of Korea, Seoul, South Korea	Park, Y.-J., Department of Psychiatry, Jeju National University Hospital, Jeju, South Korea; Jung, Y.-E., Department of Psychiatry, Jeju National University Hospital, Jeju, South Korea, Department of Psychiatry, Jeju National University School of Medicine, Jeju, South Korea; Kim, M.-D., Department of Psychiatry, Jeju National University Hospital, Jeju, South Korea, Department of Psychiatry, Jeju …	Objective We aimed to determine the effects of depression, COVID-19 infection fear, and resilience on COVID-19–related functional impairment. Methods We obtained data from 476 community-dwelling adults aged 20–69 years living in Jeju, South Korea, and evaluated the relationships between COVID-19–related functional impairment (work/school, social, and home life) and sociodemographic and health-rel…	COVID-19; COVID-19 infection fear; Depression; Functional impairment; Resilience	adult; aged; Article; clinical feature; community dwelling person; community sample; coronavirus disease 2019; cross-sectional study; demography; depression; educational status; employment; employment status; fear; fear of COVID-19 scale; female; financial deficit; functional disease; home; human; human experiment; income; interview; Korean (people); life event; Likert scale; male; marriage; ment…																WHO coronavirus (COVID-19) dash-board, , https://covid19.who.int/, Accessed May 14, 2022; Coronavirus (COV-ID-19), Republic of Korea, , http://ncov.mohw.go.kr/, Accessed May 14, 2022; Benke, C, Autenrieth, LK, Asselmann, E, Pané-Farré, CA., Lockdown, quarantine measures, and social distancing: associations with depres-sion, anxiety and distress at the beginning of the COVID-19 pandemic among adul…	Jung, Y.-E.; Department of Psychiatry, 15 Aran 13-gil, South Korea; email: jyejye77@daum.net Kim, M.-D.; Department of Psychiatry, 15 Aran 13-gil, South Korea; email: mdkim0721@gmail.com			Korean Neuropsychiatric Association					17383684				English	Psychiatry Investig.	Article
Kareem R., Sethi M.R., Inayat S., Irfan M.	57219907211;57195337463;57219902290;57217557039;	The effect of COVID-19 vaccination on the menstrual pattern and mental health of the medical students: A mixed-methods study from a low and middle-income country	2022	PLoS ONE	17	11 November	e0277288					10.1371/journal.pone.0277288	https://www.scopus.com/inward/record.uri?eid=2-s2.0-85141892526&doi=10.1371%2fjournal.pone.0277288&partnerID=40&md5=e38b256a1210dba8d842fba794eac21e	Department of Obstetrics and Gynecology, Peshawar Medical College, Riphah International University, Islamabad, Pakistan; Department of Mental Health, Psychiatry and Behavioral Sciences, Peshawar Medical College, Riphah International University, Islamabad, Pakistan; Department of Obstetrics and Gynecology, Northwest General Hospital and Research Center, Peshawar, Pakistan	Kareem, R., Department of Obstetrics and Gynecology, Peshawar Medical College, Riphah International University, Islamabad, Pakistan; Sethi, M.R., Department of Mental Health, Psychiatry and Behavioral Sciences, Peshawar Medical College, Riphah International University, Islamabad, Pakistan; Inayat, S., Department of Obstetrics and Gynecology, Northwest General Hospital and Research Center, Peshawa…	Objective To assess the effect of COVID-19 vaccination on menstrual patterns and mental health of medical students and to explore the students’ perspective regarding this effect. Materials and methods This mixed-method study was conducted on the medical and dental students of the private and public sector institutions of Peshawar from September 2021 to March 2022. A Menstrual symptom questionnair…		ad5 ncov; coronavac; covilo; elasomeran; SARS-CoV-2 vaccine; tozinameran; vaxzevria; adult; adverse event; anxiety disorder; Article; controlled study; coronavirus disease 2019; cross-sectional study; dental student; depression; disease duration; dysmenorrhea; female; genital system disease assessment; Hospital Anxiety and Depression Scale; human; interview; low income country; major clinical stu…		elasomeran, 2430046-03-8, 2457298-05-2; tozinameran, 2417899-77-3; vaxzevria, 2420395-83-9; COVID-19 Vaccines		Astra Zeneca; CanSinoBIO; Moderna; Pfizer; Sinopharm; Sinovac		We wish to thank the respondents for their willingness to provide information for this study. We also would like to thank Dr. Umema Zafar, Dr. Zahwa Salam, and Dr. Raheela Ameen for their efforts in collecting the data.										Muhaidat, N, Alshrouf, MA, Azzam, MI, Karam, AM, Al-Nazer, MW, Al-Ani, A., Menstrual Symptoms After COVID-19 Vaccine: A Cross-Sectional Investigation in the MENA Region (2022) Int J Womens Health, 14, pp. 395-404. , https://doi.org/10.2147/IJWH.S352167, PMID: 35378876; Taylor, L., Covid-19: True global death toll from pandemic is almost 15 million, says WHO (2022) BMJ, 377, p. o1144. , https://do…	Irfan, M.; Department of Mental Health, Pakistan; email: mirfan78@yahoo.com			Public Library of Science					19326203		POLNC	36355919	English	PLoS ONE	Article
Comtois K.A., Mata-Greve F., Johnson M., Pullmann M.D., Mosser B., Arean P.	6603830677;57195148826;57222984979;6508302059;57445858900;35374118200;	Effectiveness of Mental Health Apps for Distress During COVID-19 in US Unemployed and Essential Workers: Remote Pragmatic Randomized Clinical Trial	2022	JMIR mHealth and uHealth	10	11	e41689					10.2196/41689	https://www.scopus.com/inward/record.uri?eid=2-s2.0-85141891386&doi=10.2196%2f41689&partnerID=40&md5=515163ccb5d88a28eb98bd6af53585c8	Advanced Laboratories for Accelerating the Reach and Impact of Treatments for Youth, Adults with Mental Illness, Department of Psychiatry and Behavioral Sciences, University of Washington, Seattle, WA, United States; Conducting Research to Enhance Assessment, Treatment Through Innovation in Mental Health Lab, Department of Psychiatry and Behavioral Sciences, University of Washington, Seattle, WA,…	Comtois, K.A., Advanced Laboratories for Accelerating the Reach and Impact of Treatments for Youth, Adults with Mental Illness, Department of Psychiatry and Behavioral Sciences, University of Washington, Seattle, WA, United States; Mata-Greve, F., Advanced Laboratories for Accelerating the Reach and Impact of Treatments for Youth, Adults with Mental Illness, Department of Psychiatry and Behaviora…	Background: During the COVID-19 pandemic, the general public was concerned about the mental health impacts of unemployment due to COVID-19 and the stress essential workers experienced during this time. Several reports indicated that people in distress were turning to digital technology, but there was little evidence about the impact of these tools on mitigating distress. Objective: This study see…	anxiety; commercial app; coronavirus; COVID; COVID-19; depression; distress; employee; employment; essential worker; frontline staff; health app; health care provider; health care worker; job; mental health; mental health apps; mHealth; mobile app; mobile health; occupational health; pandemic; pragmatic trial; randomized; RCT; SARS-CoV-2; stress; suicidal; suicide; unemployed; worker	controlled study; human; mental health; mobile application; pandemic; randomized controlled trial; unemployment; COVID-19; Humans; Mental Health; Mobile Applications; Pandemics; Unemployment					National Institute of Mental Health, NIMH: P50MH115837	This study was supported by the National Institute of Mental Health (P50MH115837). The funding body has no role in study design, writing of the manuscript, or decision to submit the article for publication.										Chaiton, M, Musani, I, Pullman, M, Logie, CH, Abramovich, A, Grace, D, Access to mental health and substance use resources for 2SLGBTQ+ youth during the covid-19 pandemic (2021) Int J Environ Res Public Health, 18 (21), p. 11315. , Oct 28; [FREE Full text] [doi] [Medline: 34769836]; Lucas, D, Bamber, J., Pandemics and maternal health: the indirect effects of COVID-19 (2021) Anaesthesia, 76, pp. 6…	Comtois, K.A.; Advanced Laboratories for Accelerating the Reach and Impact of Treatments for Youth, 1959 Pacific Stree NE, United States; email: parean@uw.edu			JMIR Publications Inc.					22915222			36191176	English	JMIR mHealth uHealth	Article
Mallhi T.H., Ahmad N., Salman M., Tanveer N., Shah S., Butt M.H., Alatawi A.D., Alotaibi N.H., Rahman H.U., Alzarea A.I., Alanazi A.S., Alzahrani M.S., Alshehri S., Aljabri A., Khan Y.H.	57214875058;57643985400;22945369600;57194567818;57213233363;57216660582;57213415534;57214910473;57213282695;57212508386;57218443869;57216309461;57742695700;57193572704;55780677600;	Estimation of Psychological Impairment and Coping Strategies during COVID-19 Pandemic among University Students in Saudi Arabia: A Large Regional Analysis	2022	International Journal of Environmental Research and Public Health	19	21	14282					10.3390/ijerph192114282	https://www.scopus.com/inward/record.uri?eid=2-s2.0-85141634959&doi=10.3390%2fijerph192114282&partnerID=40&md5=25dc5213389f23a8f8503500063277dd	Department of Clinical Pharmacy, College of Pharmacy, Jouf University, Sakaka, 72341, Saudi Arabia; Department of Pharmaceutics, College of Pharmacy, Jouf University, Sakaka, 72341, Saudi Arabia; Institute of Pharmacy, Faculty of Pharmaceutical and Allied Health Sciences, Lahore College for Women University, Lahore, 54000, Pakistan; Institute of Molecular Cardiology, University of Louisville, Lou…	Mallhi, T.H., Department of Clinical Pharmacy, College of Pharmacy, Jouf University, Sakaka, 72341, Saudi Arabia; Ahmad, N., Department of Pharmaceutics, College of Pharmacy, Jouf University, Sakaka, 72341, Saudi Arabia; Salman, M., Institute of Pharmacy, Faculty of Pharmaceutical and Allied Health Sciences, Lahore College for Women University, Lahore, 54000, Pakistan; Tanveer, N., Institute of M…	Background: The COVID-19 pandemic and associated restrictive measures have substantially affected educational processes around the globe, resulting in psychological distress among students. The mental health of students in higher education is of paramount importance, and the COVID-19 pandemic has brought this vulnerable population into renewed focus. In this context, the evaluation of students‘ m…	anxiety; coping strategies; depression; mental health; psychological; psychological health; stress; students; universities	coping strategy; COVID-19; mental health; psychology; student; university sector; adult; anxiety; Article; coronavirus disease 2019; cross-sectional study; demography; distress syndrome; female; Generalized Anxiety Disorder-7; human; Impact of Events Scale; male; Patient Health Questionnaire 9; posttraumatic stress disorder; Saudi Arabia; telepsychiatry; university student; coping behavior; depre…					Deanship of Scientific Research, University of Jordan, DSR: DSR-2021-01-0337	This work was funded by the Deanship of Scientific Research at Jouf University under grant number DSR-2021-01-0337.										Misbah, S., Ahmad, A., Butt, M.H., Khan, Y.H., Alotaibi, N.H., Mallhi, T.H., A systematic analysis of studies on corona virus disease 19 (COVID-19) from viral emergence to treatment (2020) J. Coll. Physicians Surg. Pak, 30, pp. 9-18; Mallhi, T.H., Ahmad, A., Butt, M.H., Misbah, S., Khan, Y.H., Alotaibi, N.H., Chloroquine and hydroxychloroquine in COVID-19: Practice implications for healthcare pro…	Mallhi, T.H.; Department of Clinical Pharmacy, Saudi Arabia; email: tauqeer.hussain.mallhi@hotmail.com Khan, Y.H.; Department of Clinical Pharmacy, Saudi Arabia; email: yusrahabib@ymail.com			MDPI					16617827			36361173	English	Int. J. Environ. Res. Public Health	Article
Speichert L.-J., Schweda A., Witzke O., Konik M., Rohn H., Stettner M., Musche V., Herchert K., Fink M., Geiger S., Bäuerle A., Skoda E.-M., Teufel M., Dinse H.	57428450000;57211024553;7003516727;35726914600;57686622400;22956509800;57218554636;57428342400;57220159100;57960099100;57211242905;56647976700;7003545300;57226473588;	Fear of Death during COVID-19 Does Not Explain Post-Infection Depression Symptoms beyond Reported Symptoms during the Infection in COVID-19 Survivors	2022	International Journal of Environmental Research and Public Health	19	21	13773					10.3390/ijerph192113773	https://www.scopus.com/inward/record.uri?eid=2-s2.0-85141632564&doi=10.3390%2fijerph192113773&partnerID=40&md5=8fcd3d9789c2dc0a3b73c323f9890d3f	Clinic for Psychosomatic Medicine and Psychotherapy, University of Duisburg-Essen, LVR-University Hospital, Essen, 45147, Germany; Center for Translational Neuro- and Behavioral Sciences (C-TNBS), University of Duisburg-Essen, Essen, 45147, Germany; Department of Infectious Diseases, West German Centre of Infectious Diseases, University of Duisburg-Essen, Essen University Hospital, Essen, 45147, …	Speichert, L.-J., Clinic for Psychosomatic Medicine and Psychotherapy, University of Duisburg-Essen, LVR-University Hospital, Essen, 45147, Germany, Center for Translational Neuro- and Behavioral Sciences (C-TNBS), University of Duisburg-Essen, Essen, 45147, Germany; Schweda, A., Clinic for Psychosomatic Medicine and Psychotherapy, University of Duisburg-Essen, LVR-University Hospital, Essen, 451…	The COVID-19 pandemic poses an unprecedented global burden to the general population and, in particular, to individuals who have been infected with SARS-CoV-2. In the context of the discussion about “post COVID-19”, the aim of the study was to advance research on mental health and long-term consequences after COVID-19. In total, 214 COVID-19 survivors (female: 54.2%; hospitalized: 36.7%) particip…	corona; COVID-19 survivors; depression; fear of death; generalized anxiety; long COVID; mental health; post-COVID-19; psychological burden; psychosomatic	COVID-19; disease prevalence; health impact; health risk; health status; mental health; mortality; psychology; social behavior; adult; aged; Article; controlled study; coronavirus disease 2019; cross-sectional study; demographics; depression; disease burden; disease severity; fear of death; female; generalized anxiety disorder; Generalized Anxiety Disorder-7; hospitalization; human; long COVID; m…																Zhu, N., Zhang, D., Wang, W., Li, X., Yang, B., Song, J., Zhao, X., Lu, R., A Novel Coronavirus from Patients with Pneumonia in China, 2019 (2020) N. Engl. J. Med, 382, pp. 727-733. , 31978945; Cascella, M., Rajnik, M., Aleem, A., Dulebohn, S., Di Napoli, R., Features, Evaluation and Treatment of Coronavirus (COVID-19). StatPearls, , https://www.ncbi.nlm.nih.gov/books/NBK554776/, Available online…	Dinse, H.; Clinic for Psychosomatic Medicine and Psychotherapy, Germany; email: hannah.dinse@uni-due.de			MDPI					16617827			36360651	English	Int. J. Environ. Res. Public Health	Article
Angerville B., Moinas M., Martinetti M.P., Naassila M., Dervaux A.	57207950355;57959018000;8303999400;6602522567;6701394227;	Changes in Alcohol Consumption among Users of an Internet Drug Forum during a COVID-19 Lockdown	2022	International Journal of Environmental Research and Public Health	19	21	14585					10.3390/ijerph192114585	https://www.scopus.com/inward/record.uri?eid=2-s2.0-85141617987&doi=10.3390%2fijerph192114585&partnerID=40&md5=8d99192104150b32665db45e1b7ea5ee	Établissement Public de Santé Mentale Barthélémy Durand, Etampes, 91150, France; Groupe de Recherche sur l’Alcool les Pharmacodépendances (GRAP) INSERM U1247, Université de Picardie Jules Verne, Amiens, 80054, France; Service de Soins de Suite et de Réadaptation en Addictologie, Centre Hospitalier Intercommunal Montdidier Roye, Roye, 80700, France; Department of Psychology, the College of New Jer…	Angerville, B., Établissement Public de Santé Mentale Barthélémy Durand, Etampes, 91150, France, Groupe de Recherche sur l’Alcool les Pharmacodépendances (GRAP) INSERM U1247, Université de Picardie Jules Verne, Amiens, 80054, France; Moinas, M., Service de Soins de Suite et de Réadaptation en Addictologie, Centre Hospitalier Intercommunal Montdidier Roye, Roye, 80700, France; Martinetti, M.P., De…	Background: The aim of the present study was to assess the frequency and clinical correlates of users of an Internet drug forum who changed their alcohol use during the March–May 2020 COVID-19 lockdown in France. Methods: An anonymous Internet-based cross-sectional survey during the COVID-19 lockdown was used via messages on a French Internet drug forum. Participants reported any increase in thei…	alcohol; COVID-19; craving; depression; internet forums	alcohol; cannabis; psychostimulant agent; alcohol consumption; COVID-19; Internet; mental health; symptom; adult; alcohol consumption; anxiety; Article; cannabis use; clinical feature; controlled study; coronavirus disease 2019; correlation analysis; craving; cross-sectional study; depression; female; France; Hospital Anxiety and Depression Scale; human; IC95; Internet; lockdown; logistic regress…		alcohol, 64-17-5; cannabis, 8001-45-4, 8063-14-7				This research received financial support of the Établissement public de santé Barthélemy Durand research committee.										Haesebaert, F., Haesebaert, J., Zante, E., Franck, N., Who Maintains Good Mental Health in a Locked-down Country? A French Nationwide Online Survey of 11,391 Participants (2020) Health Place, 66, p. 102440; Dietze, P.M., Peacock, A., Illicit Drug Use and Harms in Australia in the Context of COVID-19 and Associated Restrictions: Anticipated Consequences and Initial Responses (2020) Drug Alcohol Re…	Angerville, B.; Établissement Public de Santé Mentale Barthélémy DurandFrance; email: bernardangerville@gmail.com			MDPI					16617827			36361469	English	Int. J. Environ. Res. Public Health	Article
Milošević Marković M., Latas M.B., Milovanović S., Poznanović S.T., Lazarević M.M., Karišik M.J., Đorđević J., Mandinić Z., Jovanović S.	57959449200;6507748007;25621995600;55545225800;57188650394;57880034400;57958576800;26321160300;54391267300;	Mental Health and Quality of Life among Dental Students during COVID-19 Pandemic: A Cross-Sectional Study	2022	International Journal of Environmental Research and Public Health	19	21	14061				1	10.3390/ijerph192114061	https://www.scopus.com/inward/record.uri?eid=2-s2.0-85141586292&doi=10.3390%2fijerph192114061&partnerID=40&md5=b817be6aa70bebc1810de0de8535c76b	Department of Public Health, School of Dental Medicine, University of Belgrade, Dr Subotica 1, Belgrade, 11000, Serbia; Faculty of Medicine, University of Belgrade, Dr Subotica 8, Belgrade, 11000, Serbia; Clinic for Psychiatry, University Clinical Center of Serbia, Pasterova 2, Belgrade, 11000, Serbia; Clinic for Pediatric and Preventive Dentistry, School of Dental Medicine, University of Belgrad…	Milošević Marković, M., Department of Public Health, School of Dental Medicine, University of Belgrade, Dr Subotica 1, Belgrade, 11000, Serbia; Latas, M.B., Faculty of Medicine, University of Belgrade, Dr Subotica 8, Belgrade, 11000, Serbia, Clinic for Psychiatry, University Clinical Center of Serbia, Pasterova 2, Belgrade, 11000, Serbia; Milovanović, S., Faculty of Medicine, University of Belgra…	Students are particularly vulnerable from the mental health aspect, which was especially recognized during the COVID-19 pandemic. This study aimed to reveal the impact of COVID-19 on quality of life (QoL) and mental health among dental students. The study was conducted on a sample of 797 students (207 male and 592 female) with an average age of 21.7 ± 2.4, from the School of Dental Medicine, Univ…	COVID-19; dental environment; dental students; generalized anxiety disorder (GAD); Patient Health Questionnaire (PHQ-9); public health; quality of life	COVID-19; health risk; mental health; pandemic; public health; quality of life; student; adult; anxiety; Article; coronavirus disease 2019; cross-sectional study; dental student; depression; environmental exposure; female; gender; Generalized Anxiety Disorder-7; health survey; human; male; mental health; pandemic; Patient Health Questionnaire 9; perception; prediction; quality of life; quarantine…					Ministarstvo Prosvete, Nauke i Tehnološkog Razvoja, MPNTR	The author Milan Latas is supported by a grant III 41020 of the Ministry of Education, Science and Technological Development, the Republic of Serbia.										WHO Director-General’s Opening Remarks at the Media Briefing on COVID-19—11 March 2020, , https://www.who.int/director-general/speeches/detail/who-director-general-s-opening-remarks-at-the-media-briefing-on-covid-19---11-march-2020, Available online; Torales, J., O’Higgins, M., Castaldelli-Maia, J.M., Ventriglio, A., The outbreak of COVID-19 coronavirus and its impact on global mental health (202…	Jovanović, S.; Department of Public Health, Dr Subotica 1, Serbia; email: svetlana.jovanovic@stomf.bg.ac.rs			MDPI					16617827			36360939	English	Int. J. Environ. Res. Public Health	Article
Aljaberi M.A., Alareqe N.A., Alsalahi A., Qasem M.A., Noman S., Uzir Md.U.H., Mohammed L.A., Fares Z.E.A., Lin C.-Y., Abdallah A.M., Hamat R.A., Rani M.D.M.	57200333963;57223979766;55542926100;57202239073;57214938634;57211549714;57739792800;57224642341;37124450500;7102121684;55838385600;57744525300;	A cross-sectional study on the impact of the COVID-19 pandemic on psychological outcomes: Multiple indicators and multiple causes modeling	2022	PLoS ONE	17	11 November	e0277368				1	10.1371/journal.pone.0277368	https://www.scopus.com/inward/record.uri?eid=2-s2.0-85141497867&doi=10.1371%2fjournal.pone.0277368&partnerID=40&md5=1b3a798f712f9dde6bf0c4ee5fee497c	Faculty of Medicine and Health Sciences, Taiz University, Taiz, Yemen; Department of Community Health, Faculty of Medicine and Health Sciences, Universiti Putra Malaysia, Serdang, Malaysia; Faculty of Nursing and Applied Sciences, Lincoln University College, Petaling Jaya, Malaysia; Department of Educational Psychology, Faculty of Education, Taiz University, Taiz, Yemen; Department of Pharmacolog…	Aljaberi, M.A., Faculty of Medicine and Health Sciences, Taiz University, Taiz, Yemen, Department of Community Health, Faculty of Medicine and Health Sciences, Universiti Putra Malaysia, Serdang, Malaysia, Faculty of Nursing and Applied Sciences, Lincoln University College, Petaling Jaya, Malaysia; Alareqe, N.A., Department of Educational Psychology, Faculty of Education, Taiz University, Taiz, Y…	Although the psychological impact of coronavirus disease 2019 (COVID-19) has been evaluated in the literature, further research is needed, particularly on post-traumatic stress disorder (PTSD) and psychological outcomes, is needed. This study aims to investigate the effect of the COVID-19 pandemic on psychological outcomes (depression, anxiety, and insomnia). A cross-sectional study using an onli…		adult; aged; anxiety disorder; Article; avoidance behavior; confirmatory factor analysis; controlled study; coronavirus disease 2019; cross-sectional study; data analysis; depression; differential item functioning framework; disease classification; disease severity; distress syndrome; female; Generalized Anxiety Disorder-7; health survey; human; hyperarousal; Impact of Event Scale Revised; Indone…																Wang, C, Horby, PW, Hayden, FG, Gao, GF., A novel coronavirus outbreak of global health concern (2020) Lancet, 395 (10223), pp. 470-473. , https://doi.org/10.1016/S0140-6736(20)30185-9, PMID: 31986257; WHO Coronavirus (COVID-19) Emergency Dashboard 2022, , https://covid19.who.int/, [cited 2022 October 14]; Kim, YJ, Qian, L, Aslam, MS., The impact of substance use disorder on the mental health amo…	Aljaberi, M.A.; Faculty of Medicine and Health Sciences, Yemen; email: musheer@upm.edu.my Hamat, R.A.; Department of Medical Microbiology, Malaysia; email: rukman@upm.edu.my Rani, M.D.M.; Department of Primary Health Care, Malaysia; email: drdzulkhairi@usim.edu.my			Public Library of Science					19326203		POLNC	36350838	English	PLoS ONE	Article
Carbone F., Zamarian L., Rass V., Bair S., Ritter M., Beer R., Mahlknecht P., Heim B., Limmert V., Peball M., Ellmerer P., Schiefecker A.J., Kofler M., Lindner A., Pfausler B., Putnina L., Kindl P., Löffler-Ragg J., Kiechl S., Seppi K., Djamshidian A., Helbok R.	57210963705;22952599800;57196479122;57934374500;36242232300;56524128700;57204578495;57190132408;57222994177;57195587757;57202513890;55502500000;56600137900;57191904109;7004428696;57367751800;57544878700;8667988200;56215275600;7004725975;23102683300;15135480700;	Cognitive dysfunction 1 year after COVID-19: evidence from eye tracking	2022	Annals of Clinical and Translational Neurology	9	11		1826	1831			10.1002/acn3.51675	https://www.scopus.com/inward/record.uri?eid=2-s2.0-85140256809&doi=10.1002%2facn3.51675&partnerID=40&md5=a2fe8bd0b1e8b6163bf844c2d7ff50ef	Department of Neurology, Medical University of Innsbruck, Innsbruck, 6020, Austria; Interactive Graphics and Simulation Group, University of Innsbruck, Innsbruck, 6020, Austria; Department of Internal Medicine II, Medical University of Innsbruck, Innsbruck, 6020, Austria	Carbone, F., Department of Neurology, Medical University of Innsbruck, Innsbruck, 6020, Austria; Zamarian, L., Department of Neurology, Medical University of Innsbruck, Innsbruck, 6020, Austria; Rass, V., Department of Neurology, Medical University of Innsbruck, Innsbruck, 6020, Austria; Bair, S., Department of Neurology, Medical University of Innsbruck, Innsbruck, 6020, Austria; Ritter, M., Inte…	Increasing evidence suggests persistent cognitive dysfunction after COVID-19. In this cross-sectional study, frontal lobe function was assessed 12 months after the acute phase of the disease, using tailored eye tracking assessments. Individuals who recovered from COVID-19 made significantly more errors in all eye tracking tasks compared to age/sex-matched healthy controls. Furthermore, patients w…		adult; anxiety; Article; cognition; cognitive defect; controlled study; coronavirus disease 2019; correlation analysis; cross-sectional study; depression; disease severity; dual-task performance (test); executive function; eye tracking; fatigue; female; frontal lobe; head movement; headache; Hospital Anxiety and Depression Scale; hospital patient; human; learning; major clinical study; male; Mont…			SPSS		KLI 986; Michael J. Fox Foundation for Parkinson's Research, MJFF; Medtronic; International Parkinson and Movement Disorder Society, MDS; Austrian Science Fund, FWF; Tiroler Wissenschaftsförderung, TWF	KS reports grants from FWF Austrian Science Fund, grants from Michael J. Fox Foundation, grants from International Parkinson and Movement Disorder Society, personal fees from Teva, personal fees from UCB, personal fees from Lundbeck, personal fees from AOP Orphan Pharmaceuticals AG, personal fees from Abbvie, personal fees from Roche, personal fees from Grünenthal; all outside the submitted work.…	The project was supported by the FWF Austrian Science Fund (KLIF Project KLI 986).									Helms, J., Kremer, S., Merdji, H., Neurologic features in severe SARS-CoV-2 infection (2020) N Engl J Med, 382, pp. 2268-2270; Hosp, J.A., Dressing, A., Blazhenets, G., Cognitive impairment and altered cerebral glucose metabolism in the subacute stage of COVID-19 (2021) Brain, 144, pp. 1263-1276; Tavares-Júnior, J.W.L., de Souza, A.C.C., Borges, J.W.P., COVID-19 associated cognitive impairment: a…	Djamshidian, A.; Department of Neurology, Anichstrasse 35, Austria; email: atbin.djamshidian-tehrani@i-med.ac.at			John Wiley and Sons Inc					23289503			36264758	English	Ann. Clin. Transl. Neurol.	Article
Hagen B.I., Lerdal A., Søraas A., Landrø N.I., Bø R., Småstuen M.C., Becker J., Stubberud J.	57218117245;6603325513;55804583100;6701670982;56998456200;57208453180;57220189705;55102753800;	Cognitive rehabilitation in post-COVID-19 condition: A study protocol for a randomized controlled trial	2022	Contemporary Clinical Trials	122		106955					10.1016/j.cct.2022.106955	https://www.scopus.com/inward/record.uri?eid=2-s2.0-85139443299&doi=10.1016%2fj.cct.2022.106955&partnerID=40&md5=017a0a36c6c1e169b310d3c122aadd37	Department of Social Education, UiT – The Arctic University of Norway, Harstad, Norway; Department of Research, Lovisenberg Diaconal Hospital, Oslo, Norway; Department of Microbiology, Oslo University Hospital, Oslo, Norway; Department of Psychology, University of Oslo, Oslo, Norway; Department of Medicine, Icahn School of Medicine at Mount Sinai, New York City, United States	Hagen, B.I., Department of Social Education, UiT – The Arctic University of Norway, Harstad, Norway, Department of Research, Lovisenberg Diaconal Hospital, Oslo, Norway; Lerdal, A., Department of Research, Lovisenberg Diaconal Hospital, Oslo, Norway; Søraas, A., Department of Microbiology, Oslo University Hospital, Oslo, Norway; Landrø, N.I., Department of Psychology, University of Oslo, Oslo, No…	Background: Post-COVID-19 condition is frequently comprised of persistent cognitive sequela, including deficits in attention and executive functions (EFs), which can act as a barrier for regaining pre-illness functional levels. Goal Management Training (GMT) is a cognitive rehabilitation (CR) intervention for improving attention and EFs that has received empirical support in studies of other pati…	Cognition; Cognitive rehabilitation; COVID-19; Executive functions; Randomized controlled trial	adult; Article; behavior rating inventory of executive function; cognitive defect; cognitive rehabilitation; controlled study; coronavirus disease 2019; executive function; goal management training; Hospital Anxiety and Depression Scale; human; major clinical study; metacognition; neuropsychological test; open study; parallel design; randomized controlled trial; self report; working memory; cogni…					Helse Sør-Øst RHF, sorost	This study was funded by the South-Eastern Norway Regional Health Authority . The funding sources were not otherwise involved in the research.										Soriano, J.B., Murthy, S., Marshall, J.C., Relan, P., Diaz, J.V., Group WHOCCDW, A clinical case definition of post-COVID-19 condition by a Delphi consensus (2021) Lancet Infect. Dis.; Premraj, L., Kannapadi, N.V., Briggs, J., Seal, S.M., Battaglini, D., Fanning, J., Mid and long-term neurological and neuropsychiatric manifestations of post-COVID-19 syndrome: a meta-analysis (2022) J. Neurol. Sci…	Hagen, B.I.Havnegata 5, Norway; email: bha060@uit.no			Elsevier Inc.					15517144			36208718	English	Contemp. Clin. Trials	Article
Fazzini B., Battaglini D., Carenzo L., Pelosi P., Cecconi M., Puthucheary Z.	57222055537;57189252043;39261166300;7006547963;16505953800;6508205361;	Physical and psychological impairment in survivors of acute respiratory distress syndrome: a systematic review and meta-analysis	2022	British Journal of Anaesthesia	129	5		801	814		1	10.1016/j.bja.2022.08.013	https://www.scopus.com/inward/record.uri?eid=2-s2.0-85138171204&doi=10.1016%2fj.bja.2022.08.013&partnerID=40&md5=17e7cb121311eb4a2520da351e7ce8b5	Adult Critical Care Unit, Royal London Hospital, Whitechapel, London, United Kingdom; Anaesthesia and Intensive Care, San Martino Policlinico Hospital, IRCCS for Oncology and Neuroscience, Genoa, Italy; Department of Medicine, University of Barcelona, Barcelona, Spain; Department of Anaesthesia and Intensive Care Medicine, IRCCS Humanitas Research Hospital, Rozzano, Italy; Department of Surgical …	Fazzini, B., Adult Critical Care Unit, Royal London Hospital, Whitechapel, London, United Kingdom; Battaglini, D., Anaesthesia and Intensive Care, San Martino Policlinico Hospital, IRCCS for Oncology and Neuroscience, Genoa, Italy, Department of Medicine, University of Barcelona, Barcelona, Spain; Carenzo, L., Department of Anaesthesia and Intensive Care Medicine, IRCCS Humanitas Research Hospita…	Background: Survivors of acute respiratory distress syndrome (ARDS) are at risk of long-term comorbidities. This systematic review and meta-analysis evaluated health-related quality of life (HRQoL), and physical and psychological impairments in ARDS survivors from 3 months to 5 yr follow-up after ICU discharge. Methods: Systematic search of PubMed, AMED, BNI, and CINAHL databases from January 200…	acute respiratory distress syndrome; ARDS; COVID-19; health-related quality of life; ICU-acquired comorbidity; long-term outcomes; SARS-CoV-2	15 dimensional questionnaire; adult respiratory distress syndrome; anxiety; cognition; cognitive defect; cognitive failure questionnaire 14; depression; European Quality of Life 5 Dimensions questionnaire; European Quality of Life 5 Dimensions Visual Analogue Scale; follow up; forced expiratory volume; forced vital capacity; hospital admission; Hospital Anxiety and Depression Scale; Hospital Anxi…						We thank Dale Needham for the key advice on the analysis and the invaluable editorial suggestions. We also thank Nicola Latronico and Simone Piva for sharing study data, which provided further accuracy in our analysis.										Summers, C., Singh, N.R., Worpole, L., Incidence and recognition of acute respiratory distress syndrome in a UK intensive care unit (2016) Thorax, 71, pp. 1050-1051; Bellani, G., Laffey, J.G., Pham, T., Epidemiology, patterns of care, and mortality for patients with acute respiratory distress syndrome in intensive care units in 50 countries [published correction appears in JAMA 2016; 316: 350] (2…	Fazzini, B.; Adult Critical Care Unit, Whitechapel, United Kingdom; email: brigitta.fazzini@nhs.net			Elsevier Ltd					00070912		BJANA	36116979	English	Br. J. Anaesth.	Review
Jung S., Krüger T.H.C.	57881934500;7102611409;	How the COVID-19 pandemic divides society: Towards a better understanding of differences between supporters and opponents of the COVID-19 pandemic lockdown in Germany	2022	Journal of Psychiatric Research	155			232	240			10.1016/j.jpsychires.2022.09.001	https://www.scopus.com/inward/record.uri?eid=2-s2.0-85137623177&doi=10.1016%2fj.jpsychires.2022.09.001&partnerID=40&md5=2fc3e1252155da2de3558276fe54061b	Department of Psychiatry, Social Psychiatry and Psychotherapy, Division of Clinical Psychology and Sexual Medicine, Hannover Medical School, Carl-Neuberg-Str. 1, Hannover, 30625, Germany; Center for Systems Neuroscience, Hanover, Germany	Jung, S., Department of Psychiatry, Social Psychiatry and Psychotherapy, Division of Clinical Psychology and Sexual Medicine, Hannover Medical School, Carl-Neuberg-Str. 1, Hannover, 30625, Germany; Krüger, T.H.C., Department of Psychiatry, Social Psychiatry and Psychotherapy, Division of Clinical Psychology and Sexual Medicine, Hannover Medical School, Carl-Neuberg-Str. 1, Hannover, 30625, German…	Implemented COVID-19 containment measures have been fiercely discussed in Germany and corona-related protests have emerged. We assessed mental health in response to the lockdown in Germany and aimed at detecting factors differentiating opponents and supporters of the COVID-19 containment measures. Using a cross-sectional online survey (n = 1219) with a mixed-methods approach, we found increased l…	Corona lockdown opponents; Coronavirus; COVID-19; Lockdown; Mental health	anxiety; communicable disease control; cross-sectional study; depression; Germany; human; mental stress; pandemic; prevention and control; Anxiety; Communicable Disease Control; COVID-19; Cross-Sectional Studies; Depression; Germany; Humans; Pandemics; SARS-CoV-2; Stress, Psychological																Agresti, A., An Introduction to Categorical Data Analysis (2007), John Wiley & Sons, Inc. Hoboken, New Jersey; Beck, A.T., Cognitive Therapy and the Emotional Disorders (1976), IUP New York; Bland, J.M., Altman, D.G., Analysis of continuous data from small samples (2009) BMJ, 338, p. a3166; Brown, G.P., Hammen, C.L., Craske, M.G., Wickens, T.D., Dimensions of dysfunctional attitudes as vulnerabil…	Jung, S.; Department of Psychiatry, Carl-Neuberg-Str. 1, Germany; email: dr.s.jung@outlook.de			Elsevier Ltd					00223956		JPYRA	36108430	English	J. Psychiatr. Res.	Article
Xu K., Linton S., Sunavsky A., Garvey S., Botting H., Steacy L.M., Hopman W.M., Tripp D.A., Ellis A.K.	57855073600;57217019314;57211935350;57217020494;57855491200;55701531500;7005617119;57804162300;7201547863;	Anxiety in adults with allergic rhinitis during the coronavirus disease 2019 pandemic: A Canadian perspective	2022	Annals of Allergy, Asthma and Immunology	129	5		627	634		1	10.1016/j.anai.2022.07.030	https://www.scopus.com/inward/record.uri?eid=2-s2.0-85136533225&doi=10.1016%2fj.anai.2022.07.030&partnerID=40&md5=bf38877fa55bb8fcd523b5e6f69bbef5	Department of Medicine, Queen's University, Kingston, ON, Canada; Kingston General Health Research Institute—Allergy Research Unit, Kingston, ON, Canada; Kingston Health Science Centre—KGH Site, Kingston, ON, Canada; Department of Medical Neuroscience, Dalhousie University, Halifax, NS, Canada; Department of Public Health Sciences, Queen's University, Kingston, ON, Canada; Department of Psycholog…	Xu, K., Department of Medicine, Queen's University, Kingston, ON, Canada; Linton, S., Department of Medicine, Queen's University, Kingston, ON, Canada, Kingston General Health Research Institute—Allergy Research Unit, Kingston, ON, Canada, Kingston Health Science Centre—KGH Site, Kingston, ON, Canada; Sunavsky, A., Department of Medical Neuroscience, Dalhousie University, Halifax, NS, Canada; Gar…	Background: Despite the symptom overlap between allergic rhinitis (AR) and coronavirus disease 2019 (COVID-19), pandemic-time anxiety in people with AR remains an area of limited study. Objective: To assess the AR-anxiety relationship in the unique context of the COVID-19 pandemic from a Canadian perspective. Methods: The COVID-19 Associated Anxiety in patients with Asthma and AR Experiencing Sym…		adult; allergic rhinitis; anxiety; anxiety disorder; Canada; conjunctivitis; human; pandemic; quality of life; questionnaire; Adult; Anxiety; Anxiety Disorders; Canada; Conjunctivitis; COVID-19; Humans; Pandemics; Quality of Life; Rhinitis, Allergic; Surveys and Questionnaires					AstraZeneca	Funding: This work was funded by AstraZeneca, Medexus, Miravo, Reve Pharma, and Kingston General Hospital Allergy Research Trust.										Keith, P.K., Desrosiers, M., Laister, T., Schellenberg, R.R., Waserman, S., The burden of allergic rhinitis (AR) in Canada: perspectives of physicians and patients (2012) Allergy Asthma Clin Immunol, 8 (1), p. 7; Meltzer, E.O., Nathan, R., Derebery, J., Stang, P.E., Campbell, U.B., Yeh, W.S., Sleep, quality of life, and productivity impact of nasal symptoms in the United States: findings from the…	Ellis, A.K.76 Stuart St, Canada; email: anne.ellis@kingstonhsc.ca			American College of Allergy, Asthma and Immunology					10811206		ALAIF	35918024	English	Ann. Allergy Asthma Immunol.	Article
Mateus V., Cruz S., Costa R., Mesquita A., Christoforou A., Wilson C.A., Vousoura E., Dikmen-Yildiz P., Bina R., Dominguez-Salas S., Contreras-García Y., Motrico E., Osório A.	55521070800;56462268100;55765686100;15045207600;57200731652;57188688551;48161647000;57190856447;24400569200;57191891869;17134203200;24758990600;56950158600;	Rates of depressive and anxiety symptoms in the perinatal period during the COVID-19 pandemic: Comparisons between countries and with pre-pandemic data	2022	Journal of Affective Disorders	316			245	253		2	10.1016/j.jad.2022.08.017	https://www.scopus.com/inward/record.uri?eid=2-s2.0-85136529949&doi=10.1016%2fj.jad.2022.08.017&partnerID=40&md5=c9a52d15f5b64d607d326111e98fa560	Developmental Disorders Program and Mackenzie Center for Research in Childhood and Adolescence, Center for Biological and Health Sciences, Mackenzie Presbyterian University, São Paulo, Brazil; Instituto de Psicologia e de Ciências de Educação [Institute of Psychology and Education], Lusíada University of Porto, Porto, Portugal; Centro de Investigação em Psicologia para o Desenvolvimento (CIPD) [T…	Mateus, V., Developmental Disorders Program and Mackenzie Center for Research in Childhood and Adolescence, Center for Biological and Health Sciences, Mackenzie Presbyterian University, São Paulo, Brazil; Cruz, S., Instituto de Psicologia e de Ciências de Educação [Institute of Psychology and Education], Lusíada University of Porto, Porto, Portugal, Centro de Investigação em Psicologia para o Des…	Background: The COVID-19 pandemic was a significant threat to perinatal mental health. This study examined differences in clinically significant depression, anxiety, and co-morbid symptoms among pregnant and postpartum women across several countries and compared prevalence of perinatal depression and anxiety before and during the pandemic in each participating country. Methods: Participants were …	Anxiety; COVID-19 pandemic; Depression; Mental health; Postpartum; Pregnancy	adult; anxiety disorder; Article; cohabiting person; cohort analysis; comorbidity; comparative study; coronavirus disease 2019; descriptive research; Edinburgh Postnatal Depression Scale; European; female; first trimester pregnancy; generalized anxiety disorder; gestational age; health survey; human; major clinical study; multicenter study; online analysis; pandemic; perinatal depression; perinat…					UID/PSI/04375; UID/PSI/04375/2019; REFU/DANGO/100; Faculty of Science and Engineering, University of Manchester, FSE; European Cooperation in Science and Technology, COST; Fundação para a Ciência e a Tecnologia, FCT: CA18138, LA/P/0064/2020, SFRH/BPD/117597/2016, UIDB/04750/2020, UIDB/05380/2020; Coordenação de Aperfeiçoamento de Pessoal de Nível Superior, CAPES: 0426/2021, 23038.006837/2021-73, …	Sara Cruz acknowledges the Centro de Investigação em Psicologia para o Desenvolvimento (CIPD) [The Psychology for Positive Development Research Center] ( UID/PSI/04375 ), Lusíada University North, Porto, supported by national funds through the Portuguese Foundation for Science and Technology , I.P., and the Portuguese Ministry of Science, Technology and Higher Education ( UID/PSI/04375/2019 ).	This paper is part of the COST Action Riseup-PPD CA18138 and was supported by COST under COST Action Riseup-PPD CA18138 .	Vera Mateus received financial support from CAPES /PrInt grant no. 88887.583508/2020-00 .	Raquel Costa was supported by the FSE and FCT under the Post-Doctoral Grant SFRH/BPD/117597/2016 [RC]. EPIUnit, ITR, and HEI-lab are supported by national funds through the Portuguese Foundation for Science and Technology , I.P., under the projects UIDB/04750/2020 , LA/P/0064/2020 , and UIDB/05380/2020 , respectively.	This publication is based upon work from COST Action 18138 - Research Innovation and Sustainable Pan-European Network in Peripartum Depression Disorder (Riseup-PPD), supported by COST (European Cooperation in Science and Technology). www.cost.eu .	Ana Osório received financial support from CAPES PROEX grant no. 0426/2021 , process no. 23038.006837/2021-73, CAPES /PrInt grant no. 88887.310343/2018-00 and MackPesquisa Fund .	Rena Bina received financial support from the Bar-Ilan Dangoor Centre for Personalized Medicine , grant no. REFU/DANGO/100.	This publication is based upon work from COST Action 18138 - Research Innovation and Sustainable Pan-European Network in Peripartum Depression Disorder (Riseup-PPD), supported by COST (European Cooperation in Science and Technology). www.cost.eu.Vera Mateus received financial support from CAPES/PrInt grant no. 88887.583508/2020-00.Ana Osório received financial support from CAPES PROEX grant no. 0…			Alzueta, E., Perrin, P., Baker, F.C., Caffarra, S., Ramos-Usuga, D., Yuksel, D., Arango-Lasprilla, J.C., How the COVID-19 pandemic has changed our lives: a study of psychological correlates across 59 countries (2021) J. Clin. Psychol., 77 (3), pp. 556-570; Diagnostic And Statistical Manual of Mental Disorders (DSM-5®) (2013), American Psychiatric Publishing Washington; Biaggi, A., Conroy, S., Paw…	Osório, A.; Developmental Disorders Program and Mackenzie Center for Research in Childhood and Adolescence, Rua da Consolação, 930, Prédio 28 (PPG-DD), Brazil; email: ana.osorio@mackenzie.br			Elsevier B.V.					01650327		JADID	35964769	English	J. Affective Disord.	Article
Douplat M., Termoz A., Subtil F., Haesebaert J., Jacquin L., Durand G., Potinet V., Hernu R., Nohales L., Mazza S., Berthiller J., Tazarourte K.	35621542400;8108136700;27467923400;35077070600;36931595000;56210846600;57194760873;47061286100;57207489840;14421537000;16834400500;23006800500;	Changes over time in anxiety, depression, and stress symptoms among healthcare workers in French emergency departments during the first COVID-19 outbreak	2022	Journal of Affective Disorders	316			194	200			10.1016/j.jad.2022.08.028	https://www.scopus.com/inward/record.uri?eid=2-s2.0-85136112429&doi=10.1016%2fj.jad.2022.08.028&partnerID=40&md5=c4c970ec59c708053e3a20aa5081c42f	Hospices Civils of Lyon, Lyon Sud Hospital, Emergency Department, Pierre, Bénite, F-69495, France; UMR ADéS 7268, Aix-Marseille University/EFS/CNRS, Espace éthique méditerranéen, Marseille, France; Pôle de Santé Publique, service de recherche et d'épidémiologie cliniques, Hospices Civils de Lyon, France; Service de Biostatistique, Hospices Civils de Lyon, Lyon, France; Université de Lyon Universi…	Douplat, M., Hospices Civils of Lyon, Lyon Sud Hospital, Emergency Department, Pierre, Bénite, F-69495, France, UMR ADéS 7268, Aix-Marseille University/EFS/CNRS, Espace éthique méditerranéen, Marseille, France, Université Claude Bernard Lyon 1, Research on Healthcare Performance (RESHAPE), INSERM, Lyon, U1290, France; Termoz, A., Pôle de Santé Publique, service de recherche et d'épidémiologie cli…	Study objective: Assess the changes in anxiety, depression, and stress levels over time and identify risk factors among healthcare workers in French emergency departments (EDs) during the first COVID-19 outbreak. Method: A prospective, multicenter study was conducted in 4 EDs and an emergency medical service (SAMU). During 3 months, participants completed fortnightly questionnaires to assess anxi…	COVID-19; Emergency department; Healthcare workers; Stress	anxiolytic agent; administrative personnel; adult; alcohol consumption; anxiety; Article; coffee consumption; controlled study; coronavirus disease 2019; depression; emergency health service; emergency ward; epidemic; female; France; health care personnel; Hospital Anxiety and Depression Scale; human; major clinical study; male; middle aged; multicenter study; night shift; paramedical personnel; …					Hospices Civils de Lyon, HCL	The study was supported by the Hospices Civils de Lyon for data management and analysis.										WHO, WHO Director-General's opening remarks at the media briefing on COVID-19 - 11 March 2020 https://www.who.int/dg/speeches/detail/who-director-general-s-opening-remarks-at-the-mediabriefing-on-covid-19—11-march-2020; Huang, C., Wang, Y., Li, X., Ren, L., Zhao, J., Hu, Y., Clinical features of patients infected with 2019 novel coronavirus in Wuhan, China (2020) Lancet Lond. Engl., 395 (10223), …	Douplat, M.; Hospices Civils of Lyon, France; email: Marion.douplat@chu-lyon.fr			Elsevier B.V.					01650327		JADID	35981626	English	J. Affective Disord.	Article
Andreica I., Jast R., Rezniczek G.A., Kiefer D., Buehring B., Kiltz U., Baraliakos X., Braun J.	57210148087;57898293600;57898337800;57204433631;26641008000;16067018800;10043334000;7403053263;	Changes in immunosuppressive medication because of COVID-19 by patients with chronic inflammatory rheumatic diseases: anxiety was not a major driver	2022	Clinical and Experimental Rheumatology	40	11		2044	2051		1	10.55563/clinexprheumatol/em3tt5	https://www.scopus.com/inward/record.uri?eid=2-s2.0-85131797018&doi=10.55563%2fclinexprheumatol%2fem3tt5&partnerID=40&md5=485fbf98d76b71fbb63fa49c25a3b8a8	Rheumazentrum Ruhrgebiet, Herne, Germany; Ruhr Universität Bochum, Bochum, Germany; Marien Hospital Herne, Herne, Germany	Andreica, I., Rheumazentrum Ruhrgebiet, Herne, Germany, Ruhr Universität Bochum, Bochum, Germany; Jast, R., Rheumazentrum Ruhrgebiet, Herne, Germany, Ruhr Universität Bochum, Bochum, Germany; Rezniczek, G.A., Ruhr Universität Bochum, Bochum, Germany, Marien Hospital Herne, Herne, Germany; Kiefer, D., Rheumazentrum Ruhrgebiet, Herne, Germany, Ruhr Universität Bochum, Bochum, Germany; Buehring, B.,…	Objective To study treatment decisions of patients with chronic inflammatory rheumatic diseases (CIRD) at the beginning of the SARS- CoV-2 pandemic in relation to disease characteristics with focus on anxiety. Methods A total of 970 CIRD patients diagnosed with rheumatoid arthritis (RA), axial spondyloarthritis (axSpA), psoriasis arthritis (PsA) and connective tissue diseases (CTD), selected from…	anxiety; connective tissue diseases; Key words rheumatoid arthritis; pandemic; psoriatic arthritis; SARS-CoV-2; spondyloarthritis	azathioprine; corticosteroid; cytokine receptor antagonist; disease modifying antirheumatic drug; glucocorticoid; hydroxychloroquine; influenza vaccine; interleukin 17 inhibitor; interleukin 23 inhibitor; interleukin 6 inhibitor; Janus kinase inhibitor; methotrexate; phosphodiesterase IV inhibitor; Pneumococcus vaccine; rituximab; salazosulfapyridine; tumor necrosis factor inhibitor; unclassified…		azathioprine, 446-86-6; hydroxychloroquine, 118-42-3, 525-31-5, 137433-23-9, 137433-24-0; methotrexate, 15475-56-6, 59-05-2, 7413-34-5, 7532-09-4, 6745-93-3, 51865-79-3, 60388-53-6; rituximab, 174722-31-7; salazosulfapyridine, 599-79-1														STRANGFELD, A, SCHAFER, M, GIANFRANCESCO, MA, Factors associated with COV-ID-19-related death in people with rheumatic diseases: results from the COVID-19 Global Rheumatology Alliance physician-reported registry (2021) Ann Rheum Dis, 80, pp. 930-942. , https://doi.org/10.1136/annrheumdis-2020-219498; KILTZ, U, BRAUN, J, DGRH, Long version on the S3 guidelines for axial spondyloarthritis including…				Clinical and Experimental Rheumatology S.A.S.					0392856X		CERHD	35084321	English	Clin. Exp. Rheumatol.	Article
Andrei Appelt P., Taciana Sisconetto A., Baldo Sucupira K.S.M., Neto E.D.M., Chagas T.D.J., Bazan R., Moura Cabral A., Andrade A.D.O., de Souza L.A.P.S., José Luvizutto G.	57728672600;57728564400;57728781400;57201647400;57222868096;14830219700;57728245600;57728455700;56438903300;57211457314;	Changes in Electrical Brain Activity and Cognitive Functions Following Mild to Moderate COVID-19: A one-Year Prospective Study After Acute Infection	2022	Clinical EEG and Neuroscience	53	6		543	557		2	10.1177/15500594221103834	https://www.scopus.com/inward/record.uri?eid=2-s2.0-85131374695&doi=10.1177%2f15500594221103834&partnerID=40&md5=e6c9519c721c8178dc8924a4329eac6a	Department of Applied Physical Therapy, Federal University of Triângulo Mineiro, Minas Gerais, Uberaba, Brazil; Department of Sport Science, Federal University of Triângulo Mineiro, Minas Gerais, Uberaba, Brazil; Department of Neurology, Psychology and Psychiatry, Botucatu Medical School, São Paulo, Botucatu, Brazil; Centre for Innovation and Technology Assessment in Health, Faculty of Electrical…	Andrei Appelt, P., Department of Applied Physical Therapy, Federal University of Triângulo Mineiro, Minas Gerais, Uberaba, Brazil; Taciana Sisconetto, A., Department of Applied Physical Therapy, Federal University of Triângulo Mineiro, Minas Gerais, Uberaba, Brazil; Baldo Sucupira, K.S.M., Department of Applied Physical Therapy, Federal University of Triângulo Mineiro, Minas Gerais, Uberaba, Braz…	The coronavirus disease 2019 (COVID-19) can disrupt various brain functions. Over a one-year period, we aimed to assess brain activity and cognitive function in 53 COVID-19 patients and 30 individuals without COVID-19 (or asymptomatic). The Montreal Cognitive Assessment, Trail Making Test Parts A and B (TMT-A and B), and Digit Span Test were used to assess cognitive function. Cognitive variables …	cognition; COVID-19; electroencephalography; SARS-CoV-2	adult; aged; Article; brain function; clinical assessment; cognition; cohort analysis; controlled study; coronavirus disease 2019; digit span test; electroencephalogram; electroencephalography; experimental test; female; Hospital Anxiety and Depression Scale; human; infection; major clinical study; male; Medical Research Council scale; Montreal cognitive assessment; Nottingham sensory assessment;…				CGX A Cognionics	Coordenação de Aperfeiçoamento de Pessoal de Nível Superior, CAPES; Conselho Nacional de Desenvolvimento Científico e Tecnológico, CNPq: 304818/2018-6, 401192/2020-2, 58524/2020-9, 88881.370894/2019-01, 88887.159028/2017-00; Fundação de Amparo à Pesquisa do Estado de Minas Gerais, FAPEMIG; Ministério da Ciência, Tecnologia, Inovações e Comunicações, MCTIC	The author(s) disclosed receipt of the following financial support for the research, authorship, and/or publication of this article: This work was supported by the Coordenação de Aperfeiçoamento de Pessoal de Nível Superior, Conselho Nacional de Desenvolvimento Científico e Tecnológico, (grant number 88881.370894/2019-01, 88887.159028/2017-00, 304818/2018-6, 401192/2020-2, 58524/2020-9).	This study was conducted with the support of the National Council for Scientific and Technological Development (CNPq), Coordination for the Improvement of Higher Education Personnel, the Ministry of Science, Technology, Innovations, and Communications (MCTIC), and the Foundation for Research Support of the State of Minas Gerais. In addition, we would like to thank Matias Djalma Appelt and Tobias …									Li, Q., Guan, X., Wu, P., Early transmission dynamicsinWuhan,China,ofnovelcoronavirus- infected pneumonia (2020) N Engl J Med, 382, pp. 1199-1207. , (13; Huang, C., Wang, Y., Li, X., Clinical features of patients infected with 2019 novel coronavirus in Wuhan, China (2020) Lancet, 395, pp. 497-506. , https://doi.org/10.1016/S0140-6736(20)30183-5, 10223; Mao, L., Jin, H., Wang, M., Neurologic manif…	José Luvizutto, G.; Department of Applied Physical Therapy, Minas Gerais, Brazil; email: gluvizutto@gmail.com			SAGE Publications Inc.					15500594		CENLB	35635280	English	Clin. EEG Neurosci.	Article
Rodrigues-Oliveira L., Kauark-Fontes E., Alves C.G.B., Tonaki J.O., Gueiros L.A., Moutinho K., Marta G.N., Barros L.R.C., Santos-Silva A.R., Brandão T.B., Prado-Ribeiro A.C.	57221417645;57218214540;57210122175;57213187671;24468212200;37120744400;57207888364;57218568567;24469152300;57201345951;57204088786;	COVID-19 impact on anxiety and depression in head and neck cancer patients: A cross-sectional study	2022	Oral Diseases	28	S2		2391	2399		3	10.1111/odi.13876	https://www.scopus.com/inward/record.uri?eid=2-s2.0-85105215140&doi=10.1111%2fodi.13876&partnerID=40&md5=f83f53f81bcef8b8c0e7057af40ffe82	Oral Diagnosis Department, Piracicaba Dental School, University of Campinas (UNICAMP), Piracicaba, Brazil; Dental Oncology Service, Instituto do Câncer do Estado de São Paulo (ICESP), Faculdade de Medicina da Universidade de São Paulo (FMUSP), São Paulo, Brazil; Psychology Service, Instituto do Câncer do Estado de São Paulo (ICESP), Faculdade de Medicina da Universidade de São Paulo (FMUSP), São …	Rodrigues-Oliveira, L., Oral Diagnosis Department, Piracicaba Dental School, University of Campinas (UNICAMP), Piracicaba, Brazil; Kauark-Fontes, E., Oral Diagnosis Department, Piracicaba Dental School, University of Campinas (UNICAMP), Piracicaba, Brazil; Alves, C.G.B., Oral Diagnosis Department, Piracicaba Dental School, University of Campinas (UNICAMP), Piracicaba, Brazil, Dental Oncology Serv…	Objective: To evaluate whether the coronavirus disease 2019 has increased anxiety, depression, and distress levels in head and neck cancer (HNC) patients undergoing radiotherapy (RT). Methods: In this cross-sectional study, RT-HNC patients were surveyed using the Hospital Anxiety and Depression Scale (HADS) for anxiety and depression and the distress thermometer (DT) for distress. HADS scores wer…	anxiety; coronavirus disease 2019 (COVID-19).; depression; head and neck neoplasms; radiotherapy	antineoplastic agent; adult; aged; anxiety; Article; attitude to health; cancer patient; cancer radiotherapy; clinical article; cohort analysis; controlled study; coronavirus disease 2019; cross-sectional study; depression; descriptive research; distress syndrome; fear; female; head and neck squamous cell carcinoma; Hospital Anxiety and Depression Scale; human; larynx squamous cell carcinoma; lif…					Fundação de Amparo à Pesquisa do Estado de São Paulo, FAPESP: 2018/02233‐6, 2018/23479‐3; Coordenação de Aperfeiçoamento de Pessoal de Nível Superior, CAPES	The authors would like to gratefully acknowledge the financial support of the São Paulo Research Foundation (FAPESP) processes numbers 2018/02233‐6 and 2018/23479‐3. The authors also state that this study was financed in part by the Coordination for the Improvement of Higher Education Personnel—Brazil (CAPES)—Finance Code 001.										Amin, M.B., Greene, F.L., Edge, S.B., Compton, C.C., Gershenwald, J.E., Brookland, R.K., Winchester, D.P., The eighth edition AJCC cancer staging manual: Continuing to build a bridge from a population-based to a more “personalized” approach to cancer staging (2017) CA: Cancer Journal for Clinicians, 67 (2), pp. 93-99. , https://doi.org/10.3322/caac.21388; Badr, H., Gupta, V., Sikora, A., Posner, …	Prado-Ribeiro, A.C.; Dental Oncology Service, Av. Dr. Arnaldo, 251 - Cerqueira César, Brazil; email: carol_pr@yahoo.com.br			John Wiley and Sons Inc					1354523X		ORDIF	33853205	English	Oral Dis.	Article
Hoang H.T., Nguyen X.T.K., Huynh S.V., Hua T.D., Tran H.T.T., Tran-Chi V.-L.	57222129427;57900265400;57951817700;57371554100;57371403700;57204011188;	The effect of vaccination beliefs regarding vaccination benefits and COVID-19 fear on the number of vaccination injections	2022	Frontiers in Psychology	13		968902					10.3389/fpsyg.2022.968902	https://www.scopus.com/inward/record.uri?eid=2-s2.0-85141184026&doi=10.3389%2ffpsyg.2022.968902&partnerID=40&md5=338006050f2f88b0dfd773a910bdfa63	Faculty of Psychology and Education, The University of Danang, University of Science and Education, Danang, Viet Nam; Faculty of Social Sciences and Public Relations, HUTECH University, Ho Chi Minh City, Viet Nam; Faculty of Psychology, Ho Chi Minh City University of Education, Ho Chi Minh City, Viet Nam	Hoang, H.T., Faculty of Psychology and Education, The University of Danang, University of Science and Education, Danang, Viet Nam; Nguyen, X.T.K., Faculty of Social Sciences and Public Relations, HUTECH University, Ho Chi Minh City, Viet Nam; Huynh, S.V., Faculty of Psychology, Ho Chi Minh City University of Education, Ho Chi Minh City, Viet Nam; Hua, T.D., Faculty of Psychology, Ho Chi Minh City…	The Coronavirus disease pandemic of 2019 is a vast worldwide public health hazard, impacting people of all ages and socioeconomic statuses. Vaccination is one of the most effective methods of controlling a pandemic like COVID-19. This study aims to investigate the relationship between the number of vaccination injections and fear of COVID-19 and test whether beliefs benefit from vaccination COVID…	beliefs; benefits of vaccination; fear of COVID-19; health belief model; vaccination injections						U.S. Department of Energy, USDOE	This research was performed under appointment to the Rickover Fellowship Program in Nuclear Engineering, sponsored by the Naval Reactors Division of the U.S. Department of Energy. We gratefully acknowledge the assistance and advice of Professors Brendan Kochunas and Dr. Yuxuan Liu. Also, we would like to thank an anonymous referee who made numerous helpful suggestions that significantly improved …										Abebe, A.M., Mengistu, T., Mekuria, A.D., Measles case, immunization coverage and its determinant factors among 12–23 month children, in Bassona Worena Woreda, Amhara Region, Ethiopia, 2018 (2019) BMC Res. Notes, 12, pp. 1-6. , 30709413; Abu-Raddad, L.J., Chemaitelly, H., Butt, A.A., Effectiveness of the BNT162b2 Covid-19 Vaccine against the B. 1.1. 7 and B. 1.351 Variants (2021) N. Engl. J. Med,…	Tran-Chi, V.-L.; Faculty of Psychology, Viet Nam; email: longtcv@hcmue.edu.vn			Frontiers Media S.A.					16641078				English	Front. Psychol.	Article
Wang B., Zhong X., Fu H., He M., Hu R.	57217048902;57937325000;57217046770;57937465500;57937177400;	COVID-19 vaccine hesitancy and GAD: The role of risk perception and vaccination status	2022	Frontiers in Public Health	10		994330				1	10.3389/fpubh.2022.994330	https://www.scopus.com/inward/record.uri?eid=2-s2.0-85141141488&doi=10.3389%2ffpubh.2022.994330&partnerID=40&md5=8dad678cbcd978941dcfcecb75fa48c4	Psychosocial Service and Crisis Intervention Research Center, Southwest University of Science and Technology, Mianyang, China; School of Humanities and Social Science, University of Science and Technology of China, Hefei, China; Department of Psychology, Beijing Sport University, Beijing, China; Shanghai Research Institute for Intelligent Autonomous Systems, Tongji University, Shanghai, China	Wang, B., Psychosocial Service and Crisis Intervention Research Center, Southwest University of Science and Technology, Mianyang, China, School of Humanities and Social Science, University of Science and Technology of China, Hefei, China; Zhong, X., Department of Psychology, Beijing Sport University, Beijing, China; Fu, H., Psychosocial Service and Crisis Intervention Research Center, Southwest U…	Background and purpose: As Coronavirus disease (COVID-19) continues to spread around the world, COVID-19 vaccines are the most effective weapons against the global pandemic. Yet vaccine hesitancy remains a serious problem and can pose certain hazards to individuals' mental health, such as rising anxiety. Therefore, based on Self-Discrepancy Theory, this paper aims to explore the role of COVID-19 …	COVID-19; generalized anxiety disorder; risk perception; vaccination status; vaccine hesitancy	vaccine; anxiety disorder; human; pandemic; perception; prevention and control; vaccination; Anxiety Disorders; COVID-19; COVID-19 Vaccines; Humans; Pandemics; Perception; Vaccination; Vaccination Hesitancy; Vaccines		COVID-19 Vaccines; Vaccines			National Natural Science Foundation of China, NNSFC, NNSF, NSF, NSFC; Institute of Psychology, Chinese Academy of Sciences, IPCAS; Key Laboratory Of Mental Health, Institute of Psychology, Chinese Academy of Sciences											Khoury, D.S., Cromer, D., Reynaldi, A., Schlub, T.E., Wheatley, A.K., Juno, J.A., Neutralizing antibody levels are highly predictive of immune protection from symptomatic SARS-CoV-2 infection (2021) Nat Med, 27, pp. 1205-1211. , 34002089; Larson, H.J., Politics and public trust shape vaccine risk perceptions (2018) Nat Hum Behav, 2, p. 316. , 30962595; Sallam, M., COVID-19 vaccine hesitancy world…	Fu, H.; Psychosocial Service and Crisis Intervention Research Center, China; email: fhj.alen@swust.edu.cn			Frontiers Media S.A.					22962565			36339202	English	Front. Public Health	Article
Tang X., Pei Y., Wang X., Jiang L., Liu P., Chen Y., Meng Z.	57215718960;57948989300;57580460200;57721731300;57145288800;55540733500;9038436900;	Mental health and fatigue status of the medical workforce during the COVID-19 outbreak in the Yangzhou city, China	2022	Frontiers in Psychiatry	13		1018069					10.3389/fpsyt.2022.1018069	https://www.scopus.com/inward/record.uri?eid=2-s2.0-85140992820&doi=10.3389%2ffpsyt.2022.1018069&partnerID=40&md5=c8c256a939961ee74631b7e85f527168	Department of Rehabilitation Medicine, Northern Jiangsu People’s Hospital Affiliated to Yangzhou University, Jiangsu, Yangzhou, China; Department of Rehabilitation Medicine, Clinical Medical College, Yangzhou University, Jiangsu, Yangzhou, China; Department of Critical Care Medicine, The Affiliated Hospital of Yangzhou University, Jiangsu, Yangzhou, China; Department of Geriatric Neurologist, Cli…	Tang, X., Department of Rehabilitation Medicine, Northern Jiangsu People’s Hospital Affiliated to Yangzhou University, Jiangsu, Yangzhou, China, Department of Rehabilitation Medicine, Clinical Medical College, Yangzhou University, Jiangsu, Yangzhou, China; Pei, Y., Department of Critical Care Medicine, The Affiliated Hospital of Yangzhou University, Jiangsu, Yangzhou, China; Wang, X., Department …	Background: When the coronavirus disease 2019 (COVID-19) erupted in Yangzhou, China, at the end of July 2021, medical workers in Yangzhou immediately joined the frontline for the fight against the pandemic. This study aimed to identify the mental health and fatigue experienced by the medical workers in Yangzhou during the COVID-19 outbreak. Methods: We included 233 medical workers who participate…	anxiety; COVID-19; depression; fatigue status; medical workforce						BRA2015187; 2021ZYLCYJ05-3	This work was supported by the “333 Project” Science Program of Jiangsu Province (Grant No. BRA2015187) and the Novel Coronavirus Infection and Pneumonia 250 of Chinese Medicine Administration (Grant No. 2021ZYLCYJ05-3).										Cabore, J., Karamagi, H., Kipruto, H., Mungatu, J.K., Asamani, J.A., Droti, B., Covid-19 in the 47 countries of the WHO African region: a modelling analysis of past trends and future patterns (2022) Lancet Glob Health, 10, pp. e1099-e1114. , 35659911; Fiolet, T., Kherabi, Y., MacDonald, C., Ghosn, J., Peiffer-Smadja, N., Comparing covid-19 vaccines for their characteristics, effificacy and effect…	Meng, Z.; Department of Rehabilitation Medicine, Jiangsu, China; email: yzmzx001@163.com Chen, Y.; Department of Geriatric Neurologist, Jiangsu, China; email: yzchendr@163.com			Frontiers Media S.A.					16640640				English	Front. Psychiatry	Article
Kooistra E., Heesakkers H., Pickkers P., Zegers M., van den Boogaard M., MONITOR-IC study group	57216970336;57206406797;6701688248;16029848100;57205778619;	Long-Term Impairments Are Most Pronounced in Critically Ill Patients with COVID-19 with Severe Obesity	2022	American Journal of Respiratory and Critical Care Medicine	206	8		1037	1039			10.1164/RCCM.202202-0376LE	https://www.scopus.com/inward/record.uri?eid=2-s2.0-85139889126&doi=10.1164%2fRCCM.202202-0376LE&partnerID=40&md5=f426614af1abbfebc65ad9388ae92ff5	Radboud University Medical Center, Nijmegen, Netherlands	Kooistra, E., Radboud University Medical Center, Nijmegen, Netherlands; Heesakkers, H., Radboud University Medical Center, Nijmegen, Netherlands; Pickkers, P., Radboud University Medical Center, Nijmegen, Netherlands; Zegers, M., Radboud University Medical Center, Nijmegen, Netherlands; van den Boogaard, M., Radboud University Medical Center, Nijmegen, Netherlands; MONITOR-IC study group	[No abstract available]		adult; aged; APACHE; body mass; cognition; cognitive defect; cohort analysis; controlled study; coronavirus disease 2019; critically ill patient; depression; fatigue; female; follow up; Hospital Anxiety and Depression Scale-Anxiety; human; incidence; intensive care unit; length of stay; Letter; male; middle aged; morbid obesity; multicenter study; outcome assessment; posttraumatic stress disorder…					National Institute on Aging, NIA: R01AG056031, R01AG056531, R01AG056682, R01AG066870; National Heart, Lung, and Blood Institute, NHLBI: R01HL135483; American Academy of Sleep Medicine, AASM: JI-19–5	Supported by AASM Foundation Focused Projects Grant JI-19–5 (K.K.), National Heart, Lung, and Blood Institute R01HL135483 (J.J.), National Institute on Aging R01AG056031 (R.S.O.), R01AG056531 (R.S.O.), R01AG056682 (A.W.V.), and R01AG066870 (A.W.V.).										Raeisi, T, Mozaffari, H, Sepehri, N, Darand, M, Razi, B, Garousi, N, The negative impact of obesity on the occurrence and prognosis of the 2019 novel coronavirus (COVID-19) disease: a systematic review and meta-analysis (2022) Eat Weight Disord, 27, pp. 893-911; Kooistra, EJ, Brinkman, S, van der Voort, PHJ, de Keizer, NF, Dongelmans, DA, Kox, M, Body mass index and mortality in coronavirus disea…	van den Boogaard, M.; Radboud University Medical CenterNetherlands; email: mark.vandenboogaard@radboudumc.nl			American Thoracic Society					1073449X		AJCME	35696647	English	Am. J. Respir. Crit. Care Med.	Letter
Wang Y., Li Y.	57942112400;57942755000;	Physical activity and mental health in sports university students during the COVID-19 school confinement in Shanghai	2022	Frontiers in Public Health	10		977072					10.3389/fpubh.2022.977072	https://www.scopus.com/inward/record.uri?eid=2-s2.0-85140629585&doi=10.3389%2ffpubh.2022.977072&partnerID=40&md5=52a2f5ba40766fa6b4caef5beea5edfc	School of Physical Education, Shanghai University of Sport, Shanghai, China	Wang, Y., School of Physical Education, Shanghai University of Sport, Shanghai, China; Li, Y., School of Physical Education, Shanghai University of Sport, Shanghai, China	Background: In 2022, Shanghai was seriously affected by the coronavirus disease 2019 (COVID-19) pandemic. The government implemented citywide static management for 2 months, as well as all universities in Shanghai, which changed the normal learning and living style of sports students and led to a decline in physical activity level. As the physical activity has a strong correlation with mental hea…	confinement; COVID-19; mental health; physical activities; sports university students	China; cross-sectional study; epidemiology; exercise; human; mental health; psychology; student; university; China; COVID-19; Cross-Sectional Studies; Exercise; Humans; Mental Health; Students; Universities					National Office for Philosophy and Social Sciences, NPOPSS, NSSFC; National Social Science Fund of China, NSSFC: 21BTY081											Zhang, X., Zhang, W., Chen, S., Shanghai's life-saving efforts against the current omicron wave of the COVID-19 pandemic (2022) Lancet, 399, pp. 2011-2012. , 35533708; Brailovskaia, J., Margraf, J., Predicting adaptive and maladaptive responses to the coronavirus (COVID-19) outbreak: a prospective longitudinal study (2020) Int J Clin Health Psychol, 20, pp. 183-191. , 32837518; Santomauro, D.F., …	Li, Y.; School of Physical Education, China; email: youmecity@163.com			Frontiers Media S.A.					22962565			36304249	English	Front. Public Health	Article
Kurokawa T., Ozaki A., Bhandari D., Kotera Y., Sawano T., Kanemoto Y., Kanzaki N., Ejiri T., Saito H., Kaneda Y., Tsubokura M., Tanimoto T., Katanoda K., Tabuchi T.	57920493300;57846669500;57217520409;57194207775;57189069538;57920661600;57260918500;57194570017;57731187800;57561075600;57190514363;7202541469;15055917700;55177892400;	Association between COVID-19 incidence and postponement or cancellation of elective surgeries in Japan until September 2020: a cross-sectional, web-based survey	2022	BMJ Open	12	10	e059886					10.1136/bmjopen-2021-059886	https://www.scopus.com/inward/record.uri?eid=2-s2.0-85139521052&doi=10.1136%2fbmjopen-2021-059886&partnerID=40&md5=f8064e5dff5d3c8c440ef0c8bf86ee2e	Department of Surgery, Jyoban Hospital of Tokiwa Foundation, Fukushima, Iwaki, Japan; Department of Breast and Thyroid Surgery, Jyoban Hospital of Tokiwa Foundation, Fukushima, Iwaki, Japan; Medical Governance Research Institute, Minato-ku, Japan; Faculty of Medicine and Health Sciences, University of Nottingham, Nottinghamshire, Nottingham, United Kingdom; Department of Radiation Health Manageme…	Kurokawa, T., Department of Surgery, Jyoban Hospital of Tokiwa Foundation, Fukushima, Iwaki, Japan; Ozaki, A., Department of Breast and Thyroid Surgery, Jyoban Hospital of Tokiwa Foundation, Fukushima, Iwaki, Japan, Medical Governance Research Institute, Minato-ku, Japan; Bhandari, D., Medical Governance Research Institute, Minato-ku, Japan; Kotera, Y., Faculty of Medicine and Health Sciences, Un…	Objectives This study aimed to examine whether and how the COVID-19 pandemic has affected the postponement or cancellation of elective surgeries in Japan. Design and setting A cross-sectional, web-based, self-administered survey was conducted nationwide from August 25 to September 30 2020. We used data from the Japan 'COVID-19 and Society' Internet Survey collected by a large internet research ag…	COVID-19; health services administration & management; infection control; public health; surgery	acute coronary syndrome; adult; age distribution; aged; Article; asthma; body mass; cancellation of surgery; cerebrovascular accident; chronic obstructive lung disease; comorbidity; controlled study; coronavirus disease 2019; diabetes mellitus; disability; disease association; elective surgery; employment; fear of COVID-19 scale; female; health care; health care survey; human; human tissue; hyper…					Bayer; Taiju Life Social Welfare Foundation; Japan Society for the Promotion of Science, KAKEN: 17H03589, 18H03062, 18H03107, 19 K10671, 19FA1005, 19FG2001, 19K10446, 19K19439, 19K19818	This study was funded by the Japan Society for the Promotion of Science (JSPS) KAKENHI Grants (grant numbers: 17H03589; 19 K10671; 19K10446; 18H03107; 18H03062; 19K19818), the JSPS Grant-in-Aid for Young Scientists (grant number 19K19439), Research Support Program to Apply the Wisdom of the University to tackle COVID-19 Related Emergency Problems, University of Tsukuba, a Health Labour Sciences R…	AO receives personal fees from MNES, outside the submitted work. TTanimoto receives personal fees from MNES and Bionics, outside the submitted work. KK received a JMWH Bayer Grant (funded by Bayer) from the Japan Society for Menopause and Women's Health, outside the submitted work.									Hanna, T.P., King, W.D., Thibodeau, S., Mortality due to cancer treatment delay: systematic review and meta-analysis (2020) BMJ, 371, p. m4087; Tan, C.H.M., Pang, T.C.Y., Woon, W.W.L., Analysis of actual healthcare costs of early versus interval cholecystectomy in acute cholecystitis (2015) J Hepatobiliary Pancreat Sci, 22, pp. 237-243; Arndt, V., Stürmer, T., Stegmaier, C., Provider delay among …	Ozaki, A.; Department of Breast and Thyroid Surgery, Fukushima, Japan; email: ozakiakihiko@gmail.com			BMJ Publishing Group					20446055			36216420	English	BMJ Open	Article
Zhang J., Yuan H., Xu L., Yi C., Tang W.	57212174917;57799756000;57801217100;57202736867;55554997000;	The impact of COVID-19 on the mental health of pregnant women in Shanghai, China	2022	Frontiers in Public Health	10		938156					10.3389/fpubh.2022.938156	https://www.scopus.com/inward/record.uri?eid=2-s2.0-85140353940&doi=10.3389%2ffpubh.2022.938156&partnerID=40&md5=c50981fcf55affb2e89c0be2a54e97ad	Fenglin Community Health Service Center, Shanghai, China; Guangdong No. 2 Provincial People's Hospital, Guangzhou, China; The University of North Carolina at Chapel Hill Project-China, Guangzhou, China	Zhang, J., Fenglin Community Health Service Center, Shanghai, China; Yuan, H., Fenglin Community Health Service Center, Shanghai, China; Xu, L., Fenglin Community Health Service Center, Shanghai, China; Yi, C., Fenglin Community Health Service Center, Shanghai, China; Tang, W., Guangdong No. 2 Provincial People's Hospital, Guangzhou, China, The University of North Carolina at Chapel Hill Project-…	Background: COVID-19 has dramatically impacted people's health, especially mental health. This study aimed to compare the psychological status of pregnant women before and after the COVID-19 outbreak. Methods: Participants were recruited (from September 29, 2019, to November 5, 2020) and screened by the Patient Health Questionnaire (PHQ-9) and the Generalized Anxiety Disorder Scale (GAD-7). The s…	anxiety; China; COVID-19; depression; pregnant women	China; depression; female; human; mental health; pregnancy; pregnant woman; psychology; China; COVID-19; Depression; Female; Humans; Mental Health; Pregnancy; Pregnant Women; SARS-CoV-2					XHLHGG201805; SHXH201948	The authors thank the Youth Project of Shanghai Xuhui District Health Commission and Xuhui District Science and Technology Commission (SHXH201948), and the Joint Research Project of Shanghai Xuhui District Health Commission (XHLHGG201805) for their support.										(2022) COVID-19 Update as of 24: 00 on May 6, 2022, vol. 2022, , Beijing, National Health Commission of the People's Republic of China; (2022) WHO Coronavirus Disease (COVID-19) Dashboard, vol. 2022, , Geneva, World Health Organization; Liu, Y., Zhao, D., Zhou, G., Liu, M., Lu, W., Li, X., Controlling COVID-19 and “wuhan lockdown”: a literature review (2020) J Chin Res Hosp, 7, pp. 72-76; Santoma…	Tang, W.; Guangdong No. 2 Provincial People's HospitalChina; email: weiming_tang@med.unc.edu			Frontiers Media S.A.					22962565			36276386	English	Front. Public Health	Article
Akinci M., Peña-Gómez C., Operto G., Fuentes-Julian S., Deulofeu C., Sánchez-Benavides G., Milà-Alomà M., Grau-Rivera O., Gramunt N., Navarro A., Minguillón C., Fauria K., Suridjan I., Kollmorgen G., Bayfield A., Blennow K., Zetterberg H., Molinuevo J.L., Suárez-Calvet M., Gispert J.D., Arenaza-Urquijo E.M.	57856461000;35766846100;15042880400;36143748000;25646068000;26967895200;57213789499;55851409500;57200554971;35477108400;57190000702;6505973575;40462590100;54886040200;57323724300;56415176000;6701454676;6701588028;24469026000;6604034121;35749543200;	Prepandemic Alzheimer Disease Biomarkers and Anxious-Depressive Symptoms During the COVID-19 Confinement in Cognitively Unimpaired Adults	2022	Neurology	99	14		E1486	E1498			10.1212/WNL.0000000000200948	https://www.scopus.com/inward/record.uri?eid=2-s2.0-85139571593&doi=10.1212%2fWNL.0000000000200948&partnerID=40&md5=cd8410558c3a8fc8ca5f27e4d0256dad	BarcelonaBeta Brain Research Center (BBRC), Pasqual Maragall Foundation, Barcelona, Spain; Universitat Pompeu Fabra, Barcelona, Spain; Imim (Hospital Del Mar Medical Research Institute), Barcelona, Spain; Centro de Investigacion Biomedica en Red de Fragilidad y Envejecimiento Saludable (CIBERFES), Madrid, Spain; Servei de Neurologia, Hospital Del Mar, Barcelona, Spain; Fundació Pasqual Maragall, …	Akinci, M., BarcelonaBeta Brain Research Center (BBRC), Pasqual Maragall Foundation, Barcelona, Spain, Universitat Pompeu Fabra, Barcelona, Spain; Peña-Gómez, C., BarcelonaBeta Brain Research Center (BBRC), Pasqual Maragall Foundation, Barcelona, Spain; Operto, G., BarcelonaBeta Brain Research Center (BBRC), Pasqual Maragall Foundation, Barcelona, Spain; Fuentes-Julian, S., BarcelonaBeta Brain Re…	Background and ObjectivesIncreased anxious-depressive symptomatology is observed in the preclinical stage of Alzheimer disease (AD), which may accelerate disease progression. We investigated whether β-amyloid, cortical thickness in medial temporal lobe structures, neuroinflammation, and sociodemographic factors were associated with greater anxious-depressive symptoms during the COVID-19 confineme…		amyloid beta protein; biological marker; flutemetamol f 18; glial fibrillary acidic protein; interleukin 6 receptor; amyloid beta protein; biological marker; glial fibrillary acidic protein; interleukin 6; tau protein; adult; age distribution; Alzheimer disease; analysis of covariance; anxiety; Article; bone marrow cell; brain function; caregiver; cerebrospinal fluid; clinician; cognition; contro…		amyloid beta protein, 109770-29-8; flutemetamol f 18, 765922-62-1; Amyloid beta-Peptides; Biomarkers; Glial Fibrillary Acidic Protein; Interleukin-6; tau Proteins			-21-831376-C, -21-831377-C, -21-831381-C; RTI2018-102261-B-I00; 2017-SGR-892; 2019-0228; -720931; Alzheimer's Association, AA: 2019-AARF-644568, AARG 2019-AARG-644641, AARG 2019-AARG-644641-RAPID, RYC2018-026053-I; Alzheimer's Drug Discovery Foundation, ADDF: 201809-2016862; Familjen Erling-Perssons Stiftelse; “la Caixa” Foundation: LCF/PR/GN17/10300004; H2020 Marie Skłodowska-Curie Actions, MSCA…	This research was supported by Alzheimer's Association research grants (AARG 2019-AARG-644641 and AARG 2019-AARG-644641-RAPID) to E.M. Arenaza-Urquijo. E.M. Arenaza-Urquijo holds a Ramón y Cajal fellowship (RYC2018-026053-I) and a grant of the Ministry of Science and Innovation (PID2019-111514RA-I00). The research leading to these results has received funding from la Caixa Foundation (LCF/PR/GN17…	The Article Processing Charge was funded by the authors.									Brooks, S.K., Webster, R.K., Smith, L.E., The psychological impact of quarantine and how to reduce it: rapid review of the evidence (2020) Lancet (London, England)., 395 (10227), pp. 912-920; Nochaiwong, S., Ruengorn, C., Thavorn, K., Global prevalence of mental health issues among the general population during the coronavirus disease-2019 pandemic: a systematic review and meta-analysis (2021) Sc…	Arenaza-Urquijo, E.M.; BarcelonaBeta Brain Research Center (BBRC), Spain; email: eiderarenaza@gmail.com			Lippincott Williams and Wilkins					00283878		NEURA	35918160	English	Neurology	Article
Souza J.D.S., Zuardi A.W., Guimarães F.S., Osório F.D.L., Loureiro S.R., Campos A.C., Hallak J.E.C., Dos Santos R.G., Machado Silveira I.L., Pereira-Lima K., Pacheco J.C., Ushirohira J.M., Ferreira R.R., Costa K.C.M., Scomparin D.S., Scarante F.F., Pires-Dos-Santos I., Mechoulam R., Kapczinski F., Fonseca B.A.L., Esposito D.L.A., Andraus M.H., Crippa J.A.S.	57201479784;7004529849;7005645520;57281431900;7003810976;23466505600;34569763900;16202356200;57931126300;56270675200;57223322423;56582476200;57219983287;56597682900;57224198403;57194265971;57226862813;7006338507;55516333800;57806863100;56747452800;6506119121;57544724900;	Maintained anxiolytic effects of cannabidiol after treatment discontinuation in healthcare workers during the COVID-19 pandemic	2022	Frontiers in Pharmacology	13		856846				1	10.3389/fphar.2022.856846	https://www.scopus.com/inward/record.uri?eid=2-s2.0-85140039774&doi=10.3389%2ffphar.2022.856846&partnerID=40&md5=1c6e90ec34405f90c621d8e7bea9a245	Department of Neuroscience and Behavior, Ribeirão Preto Medical School, University of São Paulo, Ribeirão Preto, Brazil; National Institute for Science and Technology—Translational Medicine, Ribeirão Preto, Brazil; Department of Pharmacology, Ribeirão Preto Medical School, University of São Paulo, Ribeirão Preto, Brazil; University of Michigan Medical School, Ann ArborIN, United States; Departmen…	Souza, J.D.S., Department of Neuroscience and Behavior, Ribeirão Preto Medical School, University of São Paulo, Ribeirão Preto, Brazil; Zuardi, A.W., Department of Neuroscience and Behavior, Ribeirão Preto Medical School, University of São Paulo, Ribeirão Preto, Brazil, National Institute for Science and Technology—Translational Medicine, Ribeirão Preto, Brazil; Guimarães, F.S., National Institut…	Objective: To assess whether the effects of oral administration of 300 mg of Cannabidiol (CBD) for 28 days on mental health are maintained for a period after the medication discontinuation. Methods: This is a 3-month follow-up observational and clinical trial study. The data were obtained from two studies performed simultaneously by the same team in the same period and region with Brazilian front…	Anxiety; burnout; Cannabidiol; CBD; depression; emotional exhausion; follow-up; healthcare worker (HCW)	bilirubin; cannabidiol; liver enzyme; adult; anxiety disorder; Article; bilirubin blood level; Brazilian; clinical outcome; controlled clinical trial; controlled study; coronavirus disease 2019; depression; diarrhea; drug withdrawal; emotional disorder; emotional stress; erythema; fatigue; female; follow up; frontline staff; General Anxiety Disorder 7 Questionnaire; health care personnel; human; …		bilirubin, 18422-02-1, 635-65-4; cannabidiol, 13956-29-1			Cilag; Canada Foundation for Innovation, CFI; National Health and Medical Research Council, NHMRC; Fundação de Amparo à Pesquisa do Estado de São Paulo, FAPESP: 2008/09009-2, 2014/50891-1, 2020/12110-9; Conselho Nacional de Desenvolvimento Científico e Tecnológico, CNPq: 302601/2019-8, 307945/2018-9, 401058/2020-4, 465458/2014-9; Mitacs	AZ reported receiving grants from the National Institute of Translational Science and Technology in Medicine and personal fees from the National Council for Scientific and Technological Development during the conduct of the study, being a co-owner of a patent for fluorinated cannabidiol compounds (licensed to Phytecs), and having a patent pending for a cannabinoid-containing oral pharmaceutical c…	This work was supported by grants from The São Paulo Research Foundation (2014/50891-1; 2020/12110-9); Grant 2008/09009-2 from the National Institute of Translational Science and Technology in Medicine; National Council for Scientific and Technological Development (401058/2020-4; 465458/2014-9); Productivity Research Fellows: No. 302601/2019-8 (FO); 307945/2018-9 (SL); in-kind donations of cannab…									Bandelow, B., Sher, L., Bunevicius, R., Hollander, E., Kasper, S., Zohar, J., Guidelines for the pharmacological treatment of anxiety disorders, obsessive-compulsive disorder and posttraumatic stress disorder in primary care (2012) Int. J. Psychiatry Clin. Pract, 16, pp. 77-84; Bergamaschi, M.M., Queiroz, R.H., Chagas, M.H.N., de Oliveira, D.C.G., De Martinis, B.S., Kapczinski, F., Cannabidiol re…	Souza, J.D.S.; Department of Neuroscience and Behavior, Brazil; email: jose.diogo.souza@usp.br			Frontiers Media S.A.					16639812				English	Front. Pharmacol.	Article
Radwan E., Radwan A., Alattar E., Radwan W., Alajez M.	57194606660;57221229085;57218602546;57221221985;57659226400;	Anxiety levels among Palestinian university students during the COVID-19 pandemic: A cross-sectional study	2022	Journal of Public Health Research	11	4						10.1177/22799036221132119	https://www.scopus.com/inward/record.uri?eid=2-s2.0-85141381557&doi=10.1177%2f22799036221132119&partnerID=40&md5=7e98b9a583d86accc14f85f4a93b0b3a	Department of Biology, Faculty of Science, Islamic University of Gaza, Gaza Strip, Palestine; Directorate of Education-East Gaza, Ministry of Education and Higher Education, Gaza Strip, Palestine; Faculty of Education, Islamic University of Gaza, Gaza Strip, Palestine; Rafah Elementary E Boys School, South Rafah Educational Region, UNRWA, Palestine; Faculty of Education, Ummah Open University, Ga…	Radwan, E., Department of Biology, Faculty of Science, Islamic University of Gaza, Gaza Strip, Palestine, Directorate of Education-East Gaza, Ministry of Education and Higher Education, Gaza Strip, Palestine; Radwan, A., Faculty of Education, Islamic University of Gaza, Gaza Strip, Palestine, Rafah Elementary E Boys School, South Rafah Educational Region, UNRWA, Palestine; Alattar, E., Department…	Background: The widespread of COVID-19 causes serious distress on the mental health of the students during the lockdown period. The present study aimed to identify anxiety levels among students during the COVID-19 crisis. Design and methods: A cross-sectional web-based survey was carried out among university students aged 18–47 years. The 7-item Generalized Anxiety Disorder Scale (GAD-7) was used…	anxiety; COVID-19 pandemic; generalized anxiety disorder; Palestine; university students	adult; anxiety; Article; cognition; coronavirus disease 2019; cross-sectional study; depression; disease severity; economic stability; female; financial stress; generalized anxiety disorder; Generalized Anxiety Disorder-7; health program; health survey; human; job stress; Likert scale; lockdown; major clinical study; male; medical education; mental health; pandemic; pilot study; posttraumatic str…			SPSS													Rillera Marzo, R., Villanueva, E.Q., Chandra, U., Risk perception, mental health impacts and coping strategies during COVID-19 pandemic among Filipino healthcare workers (2021) J Public Health Res [Internet], 10. , jphr.2021.2604; Gijzen, M., Shields-Zeeman, L., Kleinjan, M., The bittersweet effects of COVID-19 on mental health: Results of an online survey among a sample of the Dutch population f…	Radwan, E.; Department of Biology, Palestine; email: ernp2030@gmail.com			SAGE Publications Ltd					22799028				English	J. Public Health Res.	Article
Bitar Z., Haddad C., Obeid S., Hallit S.	57224004804;57222080235;55337914400;37101759800;	The association between fear of COVID-19 and depression, anxiety, and psychosis among Lebanese chronic patients with schizophrenia: any moderating effect of spirituality?	2022	Croatian Medical Journal	63	5		412	422			10.3325/cmj.2022.63.412	https://www.scopus.com/inward/record.uri?eid=2-s2.0-85141191236&doi=10.3325%2fcmj.2022.63.412&partnerID=40&md5=ce309a95b7134cd0eb261db275f09915	Faculty of Sciences, Lebanese University, Fanar, Lebanon; Research Department, Psychiatric Hospital of the Cross, Jal Eddib, Lebanon; Institut National de Santé Publique, d'Épidémiologie Clinique et de Toxicologie-Liban, Beirut, Lebanon; School of Health Sciences, Modern University for Business and Science, Beirut, Lebanon; Social and Education Sciences Department, School of Arts and Sciences, Le…	Bitar, Z., Faculty of Sciences, Lebanese University, Fanar, Lebanon; Haddad, C., Research Department, Psychiatric Hospital of the Cross, Jal Eddib, Lebanon, Institut National de Santé Publique, d'Épidémiologie Clinique et de Toxicologie-Liban, Beirut, Lebanon, School of Health Sciences, Modern University for Business and Science, Beirut, Lebanon; Obeid, S., Social and Education Sciences Departmen…	Aim To assess whether fear of coronavirus disease 2019 (COVID-19) is associated with depression, anxiety, and psychosis and to evaluate if these variables are correlated with the interaction between spirituality and fear of COVID-19. Methods Between September and November 2020, this cross-sectional study enrolled 118 chronic schizophrenia patients. The interview with patients included Fear of COV…		adult; anxiety disorder; Article; chronic patient; coronavirus disease 2019; correlation analysis; cross-sectional study; depression; fear; female; Functional Assessment of Chronic Illness Therapy Spiritual Well Being Scale; human; major clinical study; male; Montgomery Asberg Depression Rating Scale; Positive and Negative Syndrome Scale; schizophrenia; anxiety; complication; depression; psycholo…																Troyer, EA, Kohn, JN, Hong, S., Are we facing a crashing wave of neuropsychiatric sequelae of COVID-19? Neuropsychiatric symptoms and potential immunologic mechanisms (2020) Brain Behav Immun, 87, pp. 34-39. , Medline:32298803; Manjunatha, N, Math, SB, Kulkarni, GB, Chaturvedi, SK., The neuropsychiatric aspects of influenza/swine flu: Aselective review (2011) Ind Psychiatry J, 20, pp. 83-90. , Me…	Hallit, S.; School of Medicine and Medical Sciences, P.O. Box 446, Lebanon; email: souheilhallit@hotmail.com			Medicinska Naklada Zagreb					03539504		CMEJE	36325665	English	Croat. Med. J.	Article
Cobo-Cuenca A.I., Fernández-Fernández B., Carmona-Torres J.M., Pozuelo-Carrascosa D.P., Laredo-Aguilera J.A., Romero-Gómez B., Rodríguez-Cañamero S., Barroso-Corroto E., Santacruz-Salas E.	36008283400;57947092500;56089381600;56845614700;56464256800;57212169435;57190276033;57449156700;57205353792;	Longitudinal Study of the Mental Health, Resilience, and Post-Traumatic Stress of Senior Nursing Students to Nursing Graduates during the COVID-19 Pandemic	2022	International Journal of Environmental Research and Public Health	19	20	13100					10.3390/ijerph192013100	https://www.scopus.com/inward/record.uri?eid=2-s2.0-85140928157&doi=10.3390%2fijerph192013100&partnerID=40&md5=5cb0118f6dd70193aff1639df982f1cb	Facultad de Fisioterapia y Enfermería, Grupo IMCU, Departamento de Enfermería, Fisioterapia y Terapia Ocupacional, Universidad de Castilla-La Mancha, Campus de Fábrica de Armas, Av de Carlos III s/n, Toledo, 45071, Spain; Hospital General Nuestra Sra. Del Prado, Servicio de Salud de Castilla-La Mancha (SESCAM), Av. Extremadura KM 114, Talavera de la Reina, 45600, Spain; Facultad de Enfermería, Gr…	Cobo-Cuenca, A.I., Facultad de Fisioterapia y Enfermería, Grupo IMCU, Departamento de Enfermería, Fisioterapia y Terapia Ocupacional, Universidad de Castilla-La Mancha, Campus de Fábrica de Armas, Av de Carlos III s/n, Toledo, 45071, Spain; Fernández-Fernández, B., Hospital General Nuestra Sra. Del Prado, Servicio de Salud de Castilla-La Mancha (SESCAM), Av. Extremadura KM 114, Talavera de la Rei…	This study analyzed changes in the psychological health of students who were in the final year of their nursing degree during the COVID-19 pandemic and later served as nursing professionals in hospitals. Methods: A prospective longitudinal study was conducted over two periods of time (the first in April 2020 and the second 6 months later, in December 2020) with 296 students for a T0 baseline (rat…	anxiety; coping strategies; COVID-19; health; nursing; students	COVID-19; health worker; hospital sector; mental disorder; mental health; pandemic; resilience; student; adult; age distribution; anxiety; anxiety assessment; anxiety disorder; Article; cohort analysis; controlled study; coping behavior; coronavirus disease 2019; depression; female; graduate nursing student; health; hospital; Hospital Anxiety and Depression Scale; human; information processing; L…					UCLM 2021	This research was funded by the FEDER-UCLM, grant number UCLM 2021.										Guan, W.J., Ni, Z.Y., Hu, Y., Liang, W.H., Qu, C.Q., He, J.X., Liu, L., Hui, D.S.C., Clinical Characteristics of coronavirus disease 2019 in China (2020) N. Engl. J. Med, 382, pp. 1708-1720; Opening Address by the Director-General of WHO at the Press Conference on COVID-19 Held on 11 March 2020, , https://www.who.int/es/dg/speeches/detail/who-director-general-s-opening-remarks-at-the-media-briefi…	Carmona-Torres, J.M.; Facultad de Fisioterapia y Enfermería, Campus de Fábrica de Armas, Av de Carlos III s/n, Spain; email: juanmanuel.carmona@uclm.es			MDPI					16617827			36293681	English	Int. J. Environ. Res. Public Health	Article
Zorkina Y., Syunyakov T., Abramova O., Andryushchenko A., Andreuyk D., Abbazova E., Goncharov D., Rakova A., Andriushchenko N., Gryadunov D., Ikonnikova A., Fedoseeva E., Emelyanova M., Soloveva K., Pavlov K., Karpenko O., Savilov V., Kurmishev M., Gurina O., Chekhonin V., Kostyuk G., Morozova A.	57211512308;35773697500;57216635381;57947383100;57947071500;57947383200;57947871000;57946913500;57907478100;6506792637;55189747700;56022060900;52663388000;57245988100;57524881700;56654984500;57215344118;57947549800;6701515558;7004985404;57200081884;55648593900;	Positive Effect of Cognitive Training in Older Adults with Different APOE Genotypes and COVID-19 History: A 1-Year Follow-Up Cohort Study	2022	Diagnostics	12	10	2312					10.3390/diagnostics12102312	https://www.scopus.com/inward/record.uri?eid=2-s2.0-85140905101&doi=10.3390%2fdiagnostics12102312&partnerID=40&md5=a297c0fd5dadcec0fa3159c42fac67a0	Mental-Health Clinic No. 1 Named after N.A. Alekseev, Zagorodnoe Highway 2, Moscow, 115191, Russian Federation; Department of Basic and Applied Neurobiology, V. Serbsky Federal Medical Research Centre of Psychiatry and Narcology, Kropotkinsky per. 23, Moscow, 119034, Russian Federation; International Centre for Education and Research in Neuropsychiatry (ICERN), Samara State Medical University, Sa…	Zorkina, Y., Mental-Health Clinic No. 1 Named after N.A. Alekseev, Zagorodnoe Highway 2, Moscow, 115191, Russian Federation, Department of Basic and Applied Neurobiology, V. Serbsky Federal Medical Research Centre of Psychiatry and Narcology, Kropotkinsky per. 23, Moscow, 119034, Russian Federation; Syunyakov, T., Mental-Health Clinic No. 1 Named after N.A. Alekseev, Zagorodnoe Highway 2, Moscow,…	(1) Background: Older people suffer from cognitive decline; several risk factors contribute to greater cognitive decline. We used acquired (COVID-19 infection) and non-modifiable (presence of APOE rs429358 and rs7412 polymorphisms) factors to study the progression of subjective cognitive impairment while observing patients for one year. Cognitive training was used as a protective factor. (2) Meth…	APOE; COVID-19; dementia progression; HADS; long-term study; MCI; MMSE; rs429358; rs7412; SARS-CoV-2	apolipoprotein E; apolipoprotein E4; genomic DNA; immunoglobulin G antibody; SARS-CoV-2 antibody; aged; aging; antibody blood level; anxiety; Article; clinical article; cognition; cognitive behavioral therapy; cognitive defect; cognitive rehabilitation; cohort analysis; coronavirus disease 2019; dementia; depression; disease association; female; follow up; genotype; heterozygote; homozygote; Hosp…			QIAcube, Qiagen, Germany; SARS-CoV-2-IgG-IFA-BEST; SARS-CoV-2-IgM-IFA-BEST	Qiagen, Germany		This research was funded by Moscow Centre for Innovative Technologies in Healthcare Grant No. 2708-1/22.										Pais, R., Ruano, L., Moreira, C., Carvalho, O.P., Barros, H., Prevalence and incidence of cognitive impairment in an elderly Portuguese population (65–85 years old) (2020) BMC Geriatr, 20. , 33198643; Petersen, R.C., Roberts, R.O., Knopman, D.S., Boeve, B.F., Geda, Y.E., Ivnik, R.J., Smith, G.E., Jack, C.R., Jr., Mild cognitive impairment: Ten years later (2009) Arch. Neurol, 66, pp. 1447-1455. ,…	Zorkina, Y.; Mental-Health Clinic No. 1 Named after N.A. Alekseev, Zagorodnoe Highway 2, Russian Federation; email: zorkina.ya@serbsky.ru			MDPI					20754418				English	Diagn.	Article
Janik K., Nietupska K., Iwanowicz-Palus G., Cybulski M.	57371048500;57947929200;6508247558;55918473900;	Fear of COVID-19 and Vaccine Hesitancy among Pregnant Women in Poland: A Cross-Sectional Study	2022	Vaccines	10	10	1700					10.3390/vaccines10101700	https://www.scopus.com/inward/record.uri?eid=2-s2.0-85140896230&doi=10.3390%2fvaccines10101700&partnerID=40&md5=87dedff38503ddd7a9db2ceecf892312	Department of Integrated Medical Care, Faculty of Health Sciences, Medical University of Bialystok, M. Skłodowskiej-Curie 7A Str, Bialystok, 15-096, Poland; Department of Obstetrics and Gynecology, Independent Public Healthcare Center in Sokolka, Sikorskiego 40 Str, Sokolka, 16-100, Poland; Department of Development in Midwifery, Faculty of Health Sciences, Medical University of Lublin, Staszica …	Janik, K., Department of Integrated Medical Care, Faculty of Health Sciences, Medical University of Bialystok, M. Skłodowskiej-Curie 7A Str, Bialystok, 15-096, Poland; Nietupska, K., Department of Obstetrics and Gynecology, Independent Public Healthcare Center in Sokolka, Sikorskiego 40 Str, Sokolka, 16-100, Poland; Iwanowicz-Palus, G., Department of Development in Midwifery, Faculty of Health Sc…	Introduction: Pregnant women are particularly vulnerable to anxiety and stress, and the COVID-19 pandemic has definitely contributed to anxiety in this group. Researchers continue their work on COVID-19 vaccine formulations to reduce the spread of the SARS-CoV-2 virus and minimise the impact of the pandemic. Despite the increased prevalence and severity of anxiety among pregnant women during the …	anxiety; attitudes; COVID-19; fear; pregnant; SARS-CoV-2; vaccines	SARS-CoV-2 vaccine; adult; analysis; anaphylaxis; anxiety; Article; chill; controlled study; Coronavirinae; coronavirus anxiety scale; coronavirus disease 2019; coughing; cross-sectional study; fear; fear of COVID-19 scale; female; fever; first trimester pregnancy; health care personnel; human; immunity; injection site inflammation; injection site pain; injection site swelling; karyotype; knowled…				Astra Zeneca; Johnson and Johnson; Moderna; Pfizer	Ministerstwo Edukacji i Nauki, MNiSW; Uniwersytet Medyczny w Bialymstoku: SUB/3/DN/22/11/3310	The research was financed by the funds from the Medical University of Bialystok with grant no. SUB/3/DN/22/11/3310 awarded by the Polish Ministry of Education and Science in the form of a subvention for maintaining and developing research potential in 2022. The APC was funded by Medical University of Bialystok.										https://www.who.int/emergencies/diseases/novel-coronavirus-2019, Available online; Lahiri, A., Jha, S.S., Bhattacharya, S., Ray, S., Chakraborty, A., Effectiveness of preventive measures against COVID-19: A systematic review of in silico modelling studies in Indian context (2020) Indian J. Pub. Health, 64, p. 156; Grannis, S.J., Rowley, E.A., Ong, T.C., Stenehjem, E., Klein, N.P., DeSilva, M.B., …	Janik, K.; Department of Integrated Medical Care, M. Skłodowskiej-Curie 7A Str, Poland; email: kinga.janik@umb.edu.pl			MDPI					2076393X				English	Vaccines	Article
Wadasadawala T., Kumar A., Laskar S.G., Mokal S., Kapoor R., Das A., Pradhan S., Pujari L., Mahantshetty U., Vadgaonkar R., Agarwal J.P.	23095881800;57218709781;55399012400;57218709798;55503023500;57207866612;56227401700;57199698974;14020182300;57193855541;35447085500;	A Longitudinal Study to Reexamine the Mental Health Impact on Radiation Oncology Health Care Workers with the Launch of COVID-19 Vaccination Strategies in India	2022	Indian Journal of Medical and Paediatric Oncology	43	5		415	423			10.1055/s-0042-1755547	https://www.scopus.com/inward/record.uri?eid=2-s2.0-85140849639&doi=10.1055%2fs-0042-1755547&partnerID=40&md5=9b64f72be8c4a800bdaf15b0ebdd02c6	Department of Radiation Oncology, Tata Memorial Centre, Homi Bhabha National Institute, Maharashtra, Mumbai, India; Department of Biostatistics, Tata Memorial Centre, Homi Bhabha National Institute, Maharashtra, Mumbai, India; Department of Radiation Oncology, Homi Bhabha Cancer Hospital, Punjab, Sangrur, India; Department of Radiation Oncology, Homi Bhabha Cancer Hospital, Uttar Pradesh, Varanas…	Wadasadawala, T., Department of Radiation Oncology, Tata Memorial Centre, Homi Bhabha National Institute, Maharashtra, Mumbai, India; Kumar, A., Department of Radiation Oncology, Tata Memorial Centre, Homi Bhabha National Institute, Maharashtra, Mumbai, India; Laskar, S.G., Department of Radiation Oncology, Tata Memorial Centre, Homi Bhabha National Institute, Maharashtra, Mumbai, India; Mokal, S…	Introduction The novel coronavirus disease 2019 (COVID-19) catastrophe caused significant mental threats to health care workers (HCW), especially during the first wave of the pandemic. India successfully implemented vaccination strategies in January 2021 that is likely to ameliorate the mental health impact of HCWs. The current survey aims to identify the change in impact following vaccination an…	anxiety; COVID-19 vaccination; depression; mental health; radiation oncology; stress	SARS-CoV-2 vaccine; administrative personnel; adult; anxiety; Article; comorbidity; controlled study; coronavirus disease 2019; depression; female; Generalized Anxiety Disorder-7; health care personnel; human; Impact of Events Scale; India; longitudinal study; major clinical study; male; mass immunization; mental health; nurse; pandemic; Patient Health Questionnaire 9; physician; physicist; postt…																Xiong, J., Lipsitz, O., Nasri, F., Impact of COVID-19 pandemic on mental health in the general population: A systematic review (2020) J Affect Disord, 277, pp. 55-64; Bao, Y., Sun, Y., Meng, S., Shi, J., Lu, L., 2019-nCoV epidemic: Address mental health care to empower society (2020) Lancet, 395, pp. e37-e38. , 10224; https://economictimes.indiatimes.com/news/india/no-third-wave-yet-surge-in-case…	Agarwal, J.P.; Department of Radiation Oncology, Maharashtra, India; email: agarwal.jp@tmc.gov.in			Georg Thieme Verlag					09715851				English	Indian J. Med. Paediatr. Oncol.	Article
Valladares-Garrido M.J., Picón-Reátegui C.K., Zila-Velasque J.P., Grados-Espinoza P., Hinostroza-Zarate C.M., Failoc-Rojas V.E., Pereira-Victorio C.J.	56769903200;57738241700;57778299300;57685622200;57943786500;56638654000;56157346800;	Suicide Risk in Military Personnel during the COVID-19 Health Emergency in a Peruvian Region: A Cross-Sectional Study	2022	International Journal of Environmental Research and Public Health	19	20	13502					10.3390/ijerph192013502	https://www.scopus.com/inward/record.uri?eid=2-s2.0-85140801911&doi=10.3390%2fijerph192013502&partnerID=40&md5=8944cfd8f06a34d583155ec01b025fd0	South American Center for Education and Research in Public Health, Universidad Norbert Wiener, Lima, 02002, Peru; Epidemiology Office, Hospital Regional Lambayeque, Chiclayo, 14000, Peru; Facultad de Medicina Humana, Universidad de San Martín de Porres, Chiclayo, 14000, Peru; Facultad de Medicina Humana, Universidad Nacional Daniel Alcides Carrion, Pasco, 19001, Peru; Red Latinoamericana de Medic…	Valladares-Garrido, M.J., South American Center for Education and Research in Public Health, Universidad Norbert Wiener, Lima, 02002, Peru, Epidemiology Office, Hospital Regional Lambayeque, Chiclayo, 14000, Peru; Picón-Reátegui, C.K., Facultad de Medicina Humana, Universidad de San Martín de Porres, Chiclayo, 14000, Peru; Zila-Velasque, J.P., Facultad de Medicina Humana, Universidad Nacional Dan…	Military personnel represent a frontline group exposed to multiple stressors. These factors have increased during the COVID-19 pandemic, predisposing to the development of suicidal risk (SR). Given the few studies conducted in this population, we evaluated the prevalence of SR and its associated factors during the health emergency. A cross-sectional survey study was conducted in person among 514 …	COVID-19; mental health; post-traumatic stress disorder; public health; sleep quality; suicide risk	COVID-19; mental disorder; mental health; pandemic; policy implementation; sleep; suicide; adult; anxiety disorder; Article; confidence interval; controlled study; coronavirus disease 2019; cross-sectional study; depression; emergency health service; evaluation study; family history; female; Generalized Anxiety Disorder-7; health survey; human; insomnia; male; mental health; military personnel; o…					National Institute of Mental Health, NIMH: D43TW009343; Fogarty International Center, FIC	M.J.V.-G. was supported by the Fogarty International Center of the National Institutes of Mental Health (NIMH) under Award Number D43TW009343 and the University of California Global Health Institute. We are thankful for our respondents for their time and participation in the survey.										https://www.who.int/publications-detail-redirect/9789241564779, Available online; Bachmann, S., Epidemiology of Suicide and the Psychiatric Perspective (2018) Int. J. Environ. Res. Public Health, 15. , 29986446; Arensman, E., Scott, V., De Leo, D., Pirkis, J., Suicide and Suicide Prevention From a Global Perspective (2020) Crisis, 41, pp. S3-S7. , 32208759; Hernández-Vásquez, A., Azañedo, D., Rub…	Valladares-Garrido, M.J.; South American Center for Education and Research in Public Health, Peru; email: mario.valladares@uwiener.edu.pe Failoc-Rojas, V.E.; Research Unit for Generation and Synthesis Evidence in Health, Peru; email: vfailoc@usil.edu.pe			MDPI					16617827			36294081	English	Int. J. Environ. Res. Public Health	Article
Rogowska A.M., Ochnik D., Chilicka K., Pavlova I., Kuśnierz C.	49362289300;57955516400;57195401782;16245708800;49963810300;	Validation of the Brief Perceived Positive Lockdown Impact Scale PPLIS-4	2022	International Journal of Environmental Research and Public Health	19	20	13198					10.3390/ijerph192013198	https://www.scopus.com/inward/record.uri?eid=2-s2.0-85140727449&doi=10.3390%2fijerph192013198&partnerID=40&md5=7155efc9b30e11f26f72a1060acc3e1d	Institute of Psychology, University of Opole, Opole, 45-052, Poland; Faculty of Medicine, University of Technology, Katowice, 40-555, Poland; Department of Health Sciences, University of Opole, Opole, 45-040, Poland; Department of Theory and Methods of Physical Culture, Lviv State University of Physical Culture, Lviv, 79007, Ukraine; Faculty of Physical Education and Physiotherapy, Opole Universi…	Rogowska, A.M., Institute of Psychology, University of Opole, Opole, 45-052, Poland; Ochnik, D., Faculty of Medicine, University of Technology, Katowice, 40-555, Poland; Chilicka, K., Department of Health Sciences, University of Opole, Opole, 45-040, Poland; Pavlova, I., Department of Theory and Methods of Physical Culture, Lviv State University of Physical Culture, Lviv, 79007, Ukraine; Kuśnierz…	Background: Although research showed that positive aspects of the lockdown were perceived during the pandemic, there are no tools to test the positive impact of mandatory social isolation on life. The present study aims to validate a newly developed, brief, four-item perceived positive lockdown impact scale (PPLIS-4). Methods: A cross-sectional online survey study was formed among 4370 adults in …	cross-cultural validation study; emerging adults; factor analysis; the positive impact of the COVID-19 pandemic; university students; well-being	factor analysis; life satisfaction; lifestyle; mental disorder; mental health; questionnaire survey; student; adult; anxiety; Article; coronavirus disease 2019; cross-sectional study; depression; female; Generalized Anxiety Disorder-7; human; lifestyle; male; online system; pandemic; Patient Health Questionnaire 9; Perceived Positive Lockdown Impact Scale 4; Perceived Stress Scale; physiological …																Nochaiwong, S., Ruengorn, C., Thavorn, K., Hutton, B., Awiphan, R., Phosuya, C., Ruanta, Y., Wongpakaran, T., Global prevalence of mental health issues among the general population during the coronavirus disease-2019 pandemic: A systematic review and meta-analysis (2021) Sci. Rep, 11, p. 10173. , 33986414; Robinson, E., Sutin, A.R., Daly, M., Jones, A., A systematic review and meta-analysis of lo…	Chilicka, K.; Department of Health Sciences, Poland; email: karolina.chilicka@uni.opole.pl			MDPI					16617827			36293779	English	Int. J. Environ. Res. Public Health	Article
Alaujan S.S., Almalag H.M., Alshehri S.M., Alkendi J.M., Almansour M.A., Alanizy L.N., Omair M.	57189713324;57202248457;57694296300;57936436400;57189589199;57214933796;36933755000;	Anxiety, Depression, Disease Disability, and Health-Related Quality of Life in Rheumatoid Arthritis Patients during the Coronavirus Disease 2019 Pandemic: A Cross-Sectional Study	2022	Journal of Nature and Science of Medicine	5	4		348	356			10.4103/jnsm.jnsm_24_22	https://www.scopus.com/inward/record.uri?eid=2-s2.0-85140301706&doi=10.4103%2fjnsm.jnsm_24_22&partnerID=40&md5=49afdc6fad25760a756014598b1bdb7b	Department of Clinical Pharmacy, College of Pharmacy, King Saud University, Riyadh, Saudi Arabia; Department of Medicine, Rheumatology Unit, King Fahad Medical City, Riyadh, Saudi Arabia; Department of Clinical Pharmacy, Pharmacy Administration Service, King Fahad Medical City, Riyadh, Saudi Arabia; Department of Medicine, Rheumatology Unit, King Saud University Medical City, Riyadh, Saudi Arabia	Alaujan, S.S., Department of Clinical Pharmacy, College of Pharmacy, King Saud University, Riyadh, Saudi Arabia; Almalag, H.M., Department of Clinical Pharmacy, College of Pharmacy, King Saud University, Riyadh, Saudi Arabia; Alshehri, S.M., Department of Clinical Pharmacy, College of Pharmacy, King Saud University, Riyadh, Saudi Arabia; Alkendi, J.M., Department of Clinical Pharmacy, College of …	Purpose: The coronavirus disease 2019 (COVID-19) pandemic has posed a threat to global health, including mental health. This study aimed to examine the impact of the pandemic on psychological health and to identify the factors associated with anxiety in patients with rheumatoid arthritis (RA) in Saudi Arabia. Materials and Methods: A cross-sectional observational study was conducted between Septe…	Anxiety; coronavirus disease 2019; depression; disease activity; quality of life; rheumatoid arthritis																	(2020) MOH reports first case of coronavirus infection, , https://www.moh.gov.sa/en/Ministry/MediaCenter/News/Pages/News-2020-03-02-002.aspx, [Last accessed on 2021 Mar 28]; (2020) COVID-19 Weekly Epidemiological Update, , https://www.who.int/publications/m/item/weekly-epidemiological, 13 September 2020. [Last update on 2020 Sep 14]; Gandhi, RT, Lynch, JB, Del Rio, C., Mild or moderate COVID-19 (…	Alaujan, S.S.; Department of Clinical Pharmacy, Saudi Arabia; email: salaujan@ksu.edu.sa			Wolters Kluwer Medknow Publications					2589627X				English	J. Nature Sci. Med.	Article
Abahussain E., Al-Otaibi M., Al-Humaidi K., Al-Mutairi S., Al-Khatir A., Abualnaja A., Al-Mazidi S.	57930534700;57930534800;57931257100;57930675900;57931111500;57931257200;57200084190;	Pregnancy Complications in Pandemics: Is Pregnancy-Related Anxiety a Possible Physiological Risk Factor?	2022	International Journal of Environmental Research and Public Health	19	19	12119					10.3390/ijerph191912119	https://www.scopus.com/inward/record.uri?eid=2-s2.0-85140026147&doi=10.3390%2fijerph191912119&partnerID=40&md5=d845cf7e3008bd7386f343a03956786e	Department of Neuroscience, Faculty of Medicine, Imam Mohammad Ibn Saud Islamic University, P.O. Box 5701, Riyadh, 11432, Saudi Arabia; Faculty of Medicine, Imam Mohammad Ibn Saud Islamic University, P.O. Box 5701, Riyadh, 11432, Saudi Arabia; Department of Obstetric and Gynecology, Faculty of Medicine, Imam Mohammad Ibn Saud Islamic University, P.O. Box 5701, Riyadh, 11432, Saudi Arabia; Departm…	Abahussain, E., Department of Neuroscience, Faculty of Medicine, Imam Mohammad Ibn Saud Islamic University, P.O. Box 5701, Riyadh, 11432, Saudi Arabia; Al-Otaibi, M., Faculty of Medicine, Imam Mohammad Ibn Saud Islamic University, P.O. Box 5701, Riyadh, 11432, Saudi Arabia; Al-Humaidi, K., Faculty of Medicine, Imam Mohammad Ibn Saud Islamic University, P.O. Box 5701, Riyadh, 11432, Saudi Arabia; …	Background: Birth and pregnancy complications increased by 10.2% during the 2019 coronavirus (COVID-19) pandemic. Pregnant women are at high risk for anxiety, which might trigger physio-logical stress, leading to pregnancy complications. Aim: This study aimed to investigate factors leading to antenatal anxiety during the COVID-19 pandemic. We also aimed to discuss our find-ings with regard to the…	anxiety; COVID-19; mental health; pregnancy; women’s health	COVID-19; mental health; physiological response; pregnancy; risk factor; womens health; adult; anxiety; Article; comorbidity; coronavirus disease 2019; cross-sectional study; demography; diabetes mellitus; educational status; employment status; female; Generalized Anxiety Disorder-7; human; hypertension; interview; lowest income group; major clinical study; maternal age; maternal stress; medical …																Woodworth, K.R., Olsen, E.O.M., Neelam, V., Lewis, E.L., Galang, R.R., Oduyebo, T., Aveni, K., Longcore, N.D., Birth and Infant Outcomes Following Laboratory-Confirmed SARS-CoV-2 Infection in Pregnancy—SET-NET, 16 Jurisdictions, 29 March–14 October 2020 (2020) MMWR Morb. Mortal. Wkly. Rep, 69, pp. 1635-1640; Di Mascio, D., Khalil, A., Saccone, G., Rizzo, G., Buca, D., Liberati, M., Vecchiet, J., …	Al-Mazidi, S.; Department of Physiology, P.O. Box 5701, Saudi Arabia; email: salmazeedi@imamu.edu.sa			MDPI					16617827			36231419	English	Int. J. Environ. Res. Public Health	Article
Pagès N., Gorgui J., Wang C., Wang X., Zhao J.-P., Tchuente V., Lacasse A., Côté S., King S., Muanda F., Mufike Y., Boucoiran I., Nuyt A.M., Quach C., Ferreira E., Kaul P., Winquist B., O’Donnell K.J., Eltonsy S., Chateau D., Hanley G., Oberlander T., Kassai B., Mainbourg S., Bernatsky S., Vinet É., Brodeur-Doucet A., Demers J., Richebé P., Zaphiratos V., Bérard A.	57402934800;55630436900;57862269900;57322582900;56108698500;57226065180;23095175600;7006183959;7403002810;56780155100;57469890300;17134270100;6602559633;6602073888;57203048122;57203216108;39762969000;57192426495;54410317300;7006627105;24173068200;7003845468;6603088651;57207734085;6701500222;22982524200;57226063894;57226059249;8285786900;55312153900;10041642200;	The Impact of COVID-19 on Maternal Mental Health during Pregnancy: A Comparison between Canada and China within the CONCEPTION Cohort	2022	International Journal of Environmental Research and Public Health	19	19	12386					10.3390/ijerph191912386	https://www.scopus.com/inward/record.uri?eid=2-s2.0-85139942918&doi=10.3390%2fijerph191912386&partnerID=40&md5=13dd866672be57213407e8725e0e3758	Research Center CHU Ste-Justine, Montreal, QC H3T 1C5, Canada; Faculty of Medicine, Université Claude Bernard Lyon 1, Lyon, 69003, France; Faculty of Pharmacy, University of Montreal, Montreal, QC H3T 1J4, Canada; College of Public Health, Zhengzhou University, Zhengzhou, 450001, China; Health Sciences Department, Université du Québec en Abitibi-Témiscamingue, Rouyn-Noranda, QC J9X 5E4, Canada; F…	Pagès, N., Research Center CHU Ste-Justine, Montreal, QC H3T 1C5, Canada, Faculty of Medicine, Université Claude Bernard Lyon 1, Lyon, 69003, France; Gorgui, J., Research Center CHU Ste-Justine, Montreal, QC H3T 1C5, Canada, Faculty of Pharmacy, University of Montreal, Montreal, QC H3T 1J4, Canada; Wang, C., College of Public Health, Zhengzhou University, Zhengzhou, 450001, China; Wang, X., Colle…	The effect of the COVID-19 pandemic on maternal mental health has been described in Canada and China but no study has compared the two countries using the same standardized and validated instruments. In this study, we aimed to evaluate and compare the impact of COVID-19 public health policies on maternal mental health between Canada and China, as we hypothesize that geographical factors and diffe…	COVID-19 pandemic; Edinburgh Perinatal Depression Scale (EPDS); Generalized Anxiety Disorders (GAD-7); maternal mental health; pregnancy; stress	cohort analysis; comparative study; COVID-19; maternal health; mental health; pregnancy; Canada; China; adolescent; anxiety; Canada; communicable disease control; depression; female; human; mental health; pandemic; pregnancy; Adolescent; Anxiety; Canada; Communicable Disease Control; COVID-19; Depression; Female; Humans; Mental Health; Pandemics; Pregnancy; SARS-CoV-2						This study was funded by the Faculty of Pharmacy, Université de Montréal, Canada. The funding sources had no role in the design and conduct of the study; collection, management, analysis, and interpretation of the data; preparation, review, or approval of the manuscript; and decision to submit the manuscript for publication.										Cucinotta, D., Vanelli, M., WHO Declares COVID-19 a Pandemic (2020) Acta Bio-Medica Atenei Parm, 91, pp. 157-160; Lee, Y., Lui, L.M.W., Chen-Li, D., Liao, Y., Mansur, R.B., Brietzke, E., Rosenblat, J.D., Lipsitz, O., Government Response Moderates the Mental Health Impact of COVID-19: A Systematic Review and Meta-Analysis of Depression Outcomes across Countries (2021) J. Affect. Disord, 290, pp. 3…	Pagès, N.; Research Center CHU Ste-JustineCanada; email: pagesnicolas19@gmail.com Gorgui, J.; Research Center CHU Ste-JustineCanada; email: jessica.gorgui@umontreal.ca Bérard, A.; Research Center CHU Ste-JustineCanada; email: anick.berard@umontreal.ca			MDPI					16617827			36231687	English	Int. J. Environ. Res. Public Health	Article
Hatakeyama J., Inoue S., Liu K., Yamakawa K., Nishida T., Ohshimo S., Hashimoto S., Kanda N., Maruyama S., Ogata Y., Kawakami D., Shimizu H., Hayakawa K., Tanaka A., Oshima T., Fuchigami T., Yawata H., Oe K., Kawauchi A., Yamagata H., Harada M., Sato Y., Nakamura T., Sugiki K., Hakozaki T., Beppu S., Anraku M., Kato N., Iwashita T., Kamijo H., Kitagawa Y., Nagashima M., Nishimaki H., Tokuda K., N…	57193508131;15053294300;57190674329;57217039922;57194026954;15731705200;35446584300;57197831770;57197780769;57574973500;57209978318;57221708553;57190857995;57362152400;36786067800;57574945200;57222739190;57193408571;57666193600;57769663400;57849294500;57929662300;56856248600;57929662400;17342002200;57849050700;6701861468;57929662500;57930045000;57929856700;57850243800;57930231900;57930419300;5789…	Prevalence and Risk Factor Analysis of Post-Intensive Care Syndrome in Patients with COVID-19 Requiring Mechanical Ventilation: A Multicenter Prospective Observational Study	2022	Journal of Clinical Medicine	11	19	5758					10.3390/jcm11195758	https://www.scopus.com/inward/record.uri?eid=2-s2.0-85139904518&doi=10.3390%2fjcm11195758&partnerID=40&md5=2d7c2beae3df18a9d794d54c2d040729	Department of Emergency and Critical Care Medicine, National Hospital Organization Tokyo Medical Center, Tokyo, 152-8902, Japan; Department of Emergency and Critical Care Medicine, Osaka Medical and Pharmaceutical University, Osaka, 569-8686, Japan; Department of Disaster and Emergency Medicine, School of Medicine, Kobe University, Kobe, 650-0017, Japan; Critical Care Research Group, The Prince C…	Hatakeyama, J., Department of Emergency and Critical Care Medicine, National Hospital Organization Tokyo Medical Center, Tokyo, 152-8902, Japan, Department of Emergency and Critical Care Medicine, Osaka Medical and Pharmaceutical University, Osaka, 569-8686, Japan; Inoue, S., Department of Disaster and Emergency Medicine, School of Medicine, Kobe University, Kobe, 650-0017, Japan; Liu, K., Critic…	Introduction: Post-intensive care syndrome (PICS) is an emerging problem in critically ill patients and the prevalence and risk factors are unclear in patients with severe coronavirus disease 2019 (COVID-19). This multicenter prospective observational study aimed to investigate the prevalence and risk factors of PICS in ventilated patients with COVID-19 after ICU discharge. Methods: Questionnaire…	COVID-19; critically ill patients; delirium; post-intensive care syndrome							This research was funded by the Nestlé Health Science Company of Nestlé Japan. The funder of this study had no role in the study design, data collection, data analysis, data interpretation, or writing of the report. The funds were used to conduct the electronic data capture for the study, operate the central office, pay for questionnaire postage, and provide honoraria to patients.										Needham, D.M., Davidson, J., Cohen, H., Hopkins, R.O., Weinert, C., Wunsch, H., Zawistowski, C., Bienvenu, O.J., Improving long-term outcomes after discharge from intensive care unit: Report from a stakeholders’ conference (2012) Crit. Care Med, 40, pp. 502-509. , 21946660; Myers, E.A., Smith, D.A., Allen, S.R., Kaplan, L.J., Post-ICU syndrome: Rescuing the undiagnosed (2016) JAAPA, 29, pp. 34-37…	Nakamura, K.; Department of Emergency and Critical Care Medicine, Japan; email: knakamura-tky@umin.ac.jp			MDPI					20770383				English	J. Clin. Med.	Article
Aliverdi F., Jozani Z.B., Ghavidel N., Qorbani M., Khonsari N.M., Mohamadi F., Mohraz M., Mahmoodi Z.	57747684500;55270232600;57215088081;24831040300;57218170669;57221389041;14010669000;57191494921;	Relationships among COVID-19 phobia, health anxiety, and social relations in women living with HIV in Iran: A path analysis	2022	PLoS ONE	17	10 October	e0275455					10.1371/journal.pone.0275455	https://www.scopus.com/inward/record.uri?eid=2-s2.0-85139572917&doi=10.1371%2fjournal.pone.0275455&partnerID=40&md5=d39a31c9d7efd9246398d3fee403cd79	Student Research Committee, Alborz University of Medical Sciences, Karaj, Iran; Department of Reproductive Health and Midwifery, School of Nursing and Midwifery, Tehran University of Medical Sciences, Tehran, Iran; Social Determinants of Health Research Center, Alborz University of Medical Sciences, Karaj, Iran; Non-Communicable Diseases Research Center, Alborz University of Medical Sciences, Kar…	Aliverdi, F., Student Research Committee, Alborz University of Medical Sciences, Karaj, Iran; Jozani, Z.B., Department of Reproductive Health and Midwifery, School of Nursing and Midwifery, Tehran University of Medical Sciences, Tehran, Iran; Ghavidel, N., Social Determinants of Health Research Center, Alborz University of Medical Sciences, Karaj, Iran; Qorbani, M., Non-Communicable Diseases Rese…	Introduction The COVID-19 pandemic and its consequences have caused fear and anxiety worldwide and imposed a significant physical and psychological burden on people, especially women living with HIV (WLHIV). However, WLHIV were not studied as well as others during the pandemic. Hence, this study aimed to determine the relationships between COVID-19 phobia, health anxiety, and social relations in …		adult; anxiety disorder; Article; attitude to illness; clinical protocol; coronavirus disease 2019; cross-sectional study; demography; disease association; disease duration; educational status; female; health care planning; health education; human; Human immunodeficiency virus infected patient; Iran; Iranian people; major clinical study; path analysis; phobia; social interaction; social status; s…					Tehran University of Medical Sciences and Health Services, TUMS; Alborz University of Medical Sciences, ABZUMS	Authors would like to appreciate the Honorable Vice-Chancellor of Research in Alborz University of Medical Sciences, Iranian research center for HIV/AIDS of Tehran University of Medical Sciences due to their scientific support as well as the staff of behavioral disease counselling center of Imam Khomeini hospital and all those who participated in this study.										Fofana, NK, Latif, F, Sarfraz, S, Bashir, MF, Komal, B., Fear and agony of the pandemic leading to stress and mental illness: an emerging crisis in the novel coronavirus (COVID-19) outbreak (2020) Psychiatry Research, 291, p. 113230. , https://doi.org/10.1016/j.psychres.2020.113230, PMID: 32593067; Fear Porcelli, P., anxiety and health-related consequences after the COVID-19 epidemic (2020) Clini…	Qorbani, M.; Non-Communicable Diseases Research Center, Iran; email: mqorbani1379@yahoo.com Mahmoodi, Z.; Social Determinants of Health Research Center, Iran; email: Zohrehmahmoodi2011@gmail.com			Public Library of Science					19326203		POLNC	36194595	English	PLoS ONE	Article
Parent-Lamarche A., Laforce S.	44461834900;57918390000;	A Moderated Mediation Analysis of New Work-Related Stressors, Psychological Distress, and Absenteeism in Health Care during a Pandemic: Is Recognition the Cure for Preventing Falling in Battle?	2022	Journal of Occupational and Environmental Medicine	64	10		839	847		1	10.1097/JOM.0000000000002619	https://www.scopus.com/inward/record.uri?eid=2-s2.0-85139410744&doi=10.1097%2fJOM.0000000000002619&partnerID=40&md5=91bbf7d9df2626a954ebc3623ca9550e	Department of Human Resources Management, Université du Québec À Trois-Rivières, Trois-Rivières, QC, Canada	Parent-Lamarche, A., Department of Human Resources Management, Université du Québec À Trois-Rivières, Trois-Rivières, QC, Canada; Laforce, S., Department of Human Resources Management, Université du Québec À Trois-Rivières, Trois-Rivières, QC, Canada	Objectives We aimed to evaluate the effects of new work-related stressors on psychological distress and absenteeism and the role of recognition in these relationships. Methods Moderated path analyses were carried out on a sample of 1128 health care workers. Results Increased workload related to COVID-19 (coronavirus disease 2019) (β = 1.511, P ≤ 0.01) and fear of COVID-19 (β = 0.844, P ≤ 0.01) we…	absenteeism; COVID-19 pandemic; health care workers; moderated mediation analysis; new work-related stressors; organizational changes; psychological distress; recognition	absenteeism; Article; coronavirus disease 2019; cross-sectional study; descriptive research; distress syndrome; fear of COVID-19 scale; female; health care cost; health care personnel; health survey; human; job stress; Kessler Psychological Distress Scale (K6); lockdown; major clinical study; male; mediation analysis; nurse; occupational therapist; online analysis; pandemic; physiotherapist; Queb…																COVID-19: A Changed Europe 2021, , https://www.eurofound.europa.eu/fr/news/news-articles/covid-19-a-changed-europe, Accessed April 18, 2022; COVID-19 Intensifies Emotional Demands on Healthcare Workers. 2020, , https://www.eurofound.europa.eu/fr/publications/blog/covid-19-intensifies-emotional-demands-on-healthcare-workers, Accessed March 28, 2022; Yaghoubi, M., Salimi, M., Meskarpour-Amiri, M., …	Parent-Lamarche, A.; Department of Human Resources Management, 3225, Albert-Tessier, Canada; email: Annick.Parent-Lamarche@uqtr.ca			Lippincott Williams and Wilkins					10762752		JOEMF	35901202	English	J. Occup. Environ. Med.	Article
Pan X., Zhang Y.-C., Ren D., Lu L., Wang Y.-H., Li G.-X., Xiao Y., Zhou H.-Y., Bai Y.-H.	55577865700;57916012400;57219466777;57916964100;57916012500;57916012600;57219330906;57195149963;57203749667;	Virtual Reality in Treatment for Psychological Problems in First-Line Health Care Professionals Fighting COVID-19 Pandemic: A Case Series	2022	Journal of Nervous and Mental Disease	210	10		754	759			10.1097/NMD.0000000000001531	https://www.scopus.com/inward/record.uri?eid=2-s2.0-85139282338&doi=10.1097%2fNMD.0000000000001531&partnerID=40&md5=6bdec807ea2053e861ff3114d7f5f2b1	Department of Medical Psychology, Changzheng Hospital Second Military Medical University, No. 450 Fengyang Rd, Shanghai, 200003, China; Shanghai Huangpu District Mental Health Center, China; Department of Medical Psychology, PLA Navy No. 905 Hospital, China; Hongkou District of Changhai Hospital, China; Department of Spine Surgery, Changzheng Hospital, Second Military Medical University, Shanghai…	Pan, X., Department of Medical Psychology, Changzheng Hospital Second Military Medical University, No. 450 Fengyang Rd, Shanghai, 200003, China; Zhang, Y.-C., Shanghai Huangpu District Mental Health Center, China; Ren, D., Department of Medical Psychology, PLA Navy No. 905 Hospital, China; Lu, L., Department of Medical Psychology, Changzheng Hospital Second Military Medical University, No. 450 Fe…	Virtual reality therapy (VRT) is a new psychotherapeutic approach integrating virtual reality technology and psychotherapy. This case series aimed to study effectiveness of VRT in treating psychological problems. We described four cases of first-line health care professionals with emerging clinically significant early psychological problems during the COVID-19 outbreak, and specifically received …	COVID-19; health care professionals; mindfulness; Virtual reality therapy (VRT)	adult; anxiety disorder; Article; Athens Insomnia Scale; clinical article; comparative study; coronavirus disease 2019; demographics; depression; DSM-5; eating habit; fatigue; female; Generalized Anxiety Disorder-7; health care personnel; health survey; human; insomnia; job stress; marriage; mental disease; mindfulness; mindfulness-based stress reduction; nurse; pandemic; Patient Health Questionn…				shanghai zan tong medtech limited												Baer, R., Crane, C., Miller, E., Kuyken, W., Doing no harm in mindfulness-based programs: Conceptual issues and empirical findings (2019) Clin Psychol Rev, 71, pp. 101-114; Chandrasiri, A., Collett, J., Fassbender, E., De Foe, A., A virtual reality approach to mindfulness skills training (2020) Virtual Reality, 24, pp. 143-149; Chong, M.Y., Wang, W.C., Hsieh, W.C., Lee, C.Y., Chiu, N.M., Yeh, W.C…	Bai, Y.-H.; Department of Medical Psychology, No. 450 Fengyang Rd, China; email: baiyonghai179@126.com			Wolters Kluwer Health					00223018		JNMDA	35849536	English	J. Nerv. Ment. Dis.	Article
Ramirez D., Rufino K.A., Rech M.E., Poa E., Patriquin M.A.	57217217117;37097905200;57218915470;12786706500;34971909800;	Increased symptom severity in adults and adolescents admitting to an inpatient psychiatric hospital during the COVID-19 pandemic	2022	Psychiatry Research	316		114758					10.1016/j.psychres.2022.114758	https://www.scopus.com/inward/record.uri?eid=2-s2.0-85136707719&doi=10.1016%2fj.psychres.2022.114758&partnerID=40&md5=70c88df1625dd03108a6d54377e8e593	The Menninger Clinic, Houston, TX 77035, United States; Menninger Department of Psychiatry and Behavioral Sciences, Baylor College of Medicine, 12301 Main St, Houston, TX 77030, United States; The University of Houston Downtown, Houston, TX 77002, United States; Michael E. DeBakey VA Medical Center, Houston, TX 77030, United States	Ramirez, D., The Menninger Clinic, Houston, TX 77035, United States; Rufino, K.A., The Menninger Clinic, Houston, TX 77035, United States, Menninger Department of Psychiatry and Behavioral Sciences, Baylor College of Medicine, 12301 Main St, Houston, TX 77030, United States, The University of Houston Downtown, Houston, TX 77002, United States; Rech, M.E., The Menninger Clinic, Houston, TX 77035, …	While the negative effects of Coronavirus Disease-2019 (COVID-19) on general mental health are well-established, less is known about the impact on those with severe mental illness. Thus, this study examined symptom severity among psychiatric inpatients admitted prior to versus during the COVID pandemic. Self-reported anxiety (GAD-7), depression (PHQ-9), emotional dysregulation (DERS-SF), sleep qu…	Adolescent; Adult; COVID-19; Inpatient; Mental health; Psychiatry	adolescent; adult; anxiety; Article; coronavirus disease 2019; depression; disability assessment; emotion regulation; female; hospital admission; human; major clinical study; male; mental disease; mental health; mental hospital; nightmare; pandemic; self report; sleep quality; substance use; suicidal ideation; child; hospital patient; pandemic; psychology; Adolescent; Adult; Anxiety; Child; COVID…					Menninger Clinic	This research was supported by The Menninger Clinic and The Menninger Clinic Foundation. None of these funding sources had a role in the study design, collection, analysis, or interpretation of the data, writing the article, or in the decision to submit the article for publication.										Ammar, A., Mueller, P., Trabelsi, K., Chtourou, H., Boukhris, O., Masmoudi, L., Bouaziz, B., Consortium, E.-C., Psychological consequences of COVID-19 home confinement: the ECLB-COVID19 multicenter study (2020) PLoS One, 15 (11); Amorós-Reche, V., Belzunegui-Pastor, A., Hurtado, G., Espada, J.P., Emotional problems in Spanish children and adolescents during the COVID-19 pandemic: a systematic rev…	Patriquin, M.A.; Menninger Department of Psychiatry and Behavioral Sciences, 12301 Main St, Houston, United States; email: michelle.patriquin@bcm.edu			Elsevier Ireland Ltd					01651781		PSRSD	35944372	English	Psychiatry Res.	Article
Menekli T., Yaprak B., Türeyen A., Şentürk S.	57211905612;57704516800;57199303143;57218252811;	Investigation of COVID-19 fear, treatment compliance, and metabolic control of patients with type 2 diabetes mellitus during the pandemic	2022	Primary Care Diabetes	16	5		658	663			10.1016/j.pcd.2022.08.005	https://www.scopus.com/inward/record.uri?eid=2-s2.0-85136610518&doi=10.1016%2fj.pcd.2022.08.005&partnerID=40&md5=d400e4fe21c629e11d8328ddd757c3fe	Department of Internal Medicine Nursing, Malatya Turgut Özal University, Faculty of Health Sciences, Battalgazi, Malatya, Turkey; Department of Internal Medicine, Malatya Turgut Özal University, Faculty of Medicine, Battalgazi, Malatya, Turkey; Department of Internal Medicine Nursing, Faculty of Nursing, Ege University, Bornova, İzmir, Turkey; Department of Internal Medicine Nursing, Burdur Mehme…	Menekli, T., Department of Internal Medicine Nursing, Malatya Turgut Özal University, Faculty of Health Sciences, Battalgazi, Malatya, Turkey; Yaprak, B., Department of Internal Medicine, Malatya Turgut Özal University, Faculty of Medicine, Battalgazi, Malatya, Turkey; Türeyen, A., Department of Internal Medicine Nursing, Faculty of Nursing, Ege University, Bornova, İzmir, Turkey; Şentürk, S., De…	Aims: This study was carried out to investigate fear levels, treatment compliance, and metabolic control of type II Diabetes Mellitus patients during the COVID-19 pandemic. Methods: The study employed a single-center, observational design and was conducted between January and April 2021. The study consisted of 303 patients who attended the internal medicine outpatient clinic of a university hospi…	Fear of COVID-19; Metabolic control; Treatment compliance; Type 2 Diabetes	antidiabetic agent; cholesterol; hemoglobin A1c; high density lipoprotein; insulin; low density lipoprotein; triacylglycerol; adult; anthropometry; Article; blood sampling; body mass; body weight gain; chronic disease; controlled study; convenience sample; coronavirus disease 2019; data analysis; demographics; diabetic ketoacidosis; diastolic blood pressure; diet; disease duration; exercise; exte…		cholesterol, 57-88-5; hemoglobin A1c, 62572-11-6; insulin, 9004-10-8				We thank all patients for their collaboration. There was no funding source to conduct the study. Author T.B. contribute to design of the study, manuscript writing, and data analysis. Author B.Y. contribute to the design of the study and data collection. Author A.T. and S.Ş. contribute to the design of the study and supervision of the manuscript. Ethical approval was obtained from the Non-Invasive…										Barone, M.T.U., Villarroel, D., de Luca, P.V., COVID-19 impact on people with diabetes in South and Central America (SACA region) (2020) Diabetes Res. Clin. Pract., 166. , https://doi.org/10.1016%2Fj.diabres.2020.108301; Bonora, B.M., Boscari, F., Avogaro, A., Bruttomesso, D., Fadini, G.P., Glycaemic control among people with type 1 diabetes during lockdown for the SARS-CoV-2 outbreak in Italy (2…	Menekli, T.; Department of Internal Medicine Nursing, Turkey; email: tugbamenekli2013@gmail.com			Elsevier Ltd					17519918			36030171	English	Prim. Care Diabetes	Article
Sethi S., Manuelpillai N., Mandal A., Simpson O., Morrissey H., Ball P., Sharrod-Cole H., Ford C., Whittaker A.C., Drayson M., Race A., Bateman J., Basu S., Cotton J.	57222051287;57844211700;56015564100;57844211800;55323424400;7201866119;57188849971;7202669439;57448407700;7003983346;57843704400;57216829248;15019139700;57844211900;	COVID-19 seroprevalence after the first UK wave of the pandemic and its association with the physical and mental wellbeing of secondary care healthcare workers	2022	Brain, Behavior, and Immunity - Health	24		100492					10.1016/j.bbih.2022.100492	https://www.scopus.com/inward/record.uri?eid=2-s2.0-85135954423&doi=10.1016%2fj.bbih.2022.100492&partnerID=40&md5=b6ffc5897c579157f33c5a6fd19b32d0	The Royal Wolverhampton NHS Trust, Wolverhampton, United Kingdom; Sandwell and West Birmingham NHS Trust, Birmingham, United Kingdom; Isle of Wight NHS TrustIsle of Wight, United Kingdom; University of Birmingham, Birmingham, United Kingdom; University of Wolverhampton, United Kingdom; National Institute for Health Research, Clinical Research NetworkWest Midlands, United Kingdom; Research Institu…	Sethi, S., The Royal Wolverhampton NHS Trust, Wolverhampton, United Kingdom, Sandwell and West Birmingham NHS Trust, Birmingham, United Kingdom; Manuelpillai, N., Isle of Wight NHS TrustIsle of Wight, United Kingdom; Mandal, A., University of Birmingham, Birmingham, United Kingdom; Simpson, O., University of Wolverhampton, United Kingdom; Morrissey, H., University of Wolverhampton, United Kingdom…	Objectives: To determine the seroprevalence of severe acute respiratory syndrome-coronavirus-2 (SARS-CoV-2) antibody status amongst healthcare workers (HCWs) working through the first wave of the Coronavirus (COVID-19) pandemic in 2020. To examine the association of seroprevalence and self-reported COVID-19 symptoms with occupation, sex, and ethnicity; and how these factors were associated with p…	Anxiety; COVID-19; Frontline workers; GAD-7©; Healthcare professionals; Mental health and wellbeing; Physical health; Resilience; SARS-CoV-2; SF-12©	immunoglobulin G antibody; SARS-CoV-2 antibody; adult; age; aged; Article; Caucasian; cohort analysis; controlled study; coronavirus disease 2019; COVID-19 serological testing; female; gender; general practitioner; Generalized Anxiety Disorder-7; health care personnel; high risk population; human; infection risk; major clinical study; male; pandemic; physical well-being; psychological well-being;…			Alinity ci, Abbott Diagnostics, United States; Architect i2000sr, Abbott Diagnostics, United States	Abbott Diagnostics, United States	National Institute for Health and Care Research, NIHR: 2020COV112	This work was supported by National Institute of Health and Care Research (sponsor number 2020COV112). Abbott Laboratories provided the SARS-CoV-2 Immunoglobin (Ig) test kits used in this study.										About us [internet]. [cited 2021 oct 27] https://www.royalwolverhampton.nhs.uk/about-us/, Available from:; Allen, N., Brady, M., Ni Riain, U., Conlon, N., Domegan, L., Carrion Martin, A.I., Prevalence of antibodies to SARS-CoV-2 following natural infection and vaccination in Irish hospital healthcare workers: changing epidemiology as the pandemic progresses (2022) Frontiers in Medicine [Internet]…	Sethi, S.; Sandwell and West Birmingham NHS TrustUnited Kingdom; email: sonika.sethi1@nhs.net			Elsevier Inc.					26663546				English	Brain, Behav., Immun. - Health	Article
[truncated: 1,638 more rows]
[truncated: 5 more columns]
